# Supplementary material for: CEPR2 perceives group II CEPs to regulate cell surface receptor-mediated immunity in Arabidopsis
Source: PLoS Pathog. 2025 Sep 22;21(9):e1013115. doi: 10.1371/journal.ppat.1013115 (PMC12494267; doi:10.1371/journal.ppat.1013115)
Supplement: S1 Table — (XLSX) [file ppat.1013115.s007.xlsx]

## Sheet: Sheet1
1 Table: CRISPR target sites used in this study
Target site	Sequence
CEP13-1	AAGGTGGTACATTGCCCTT
CEP13-2	TGCCTAATGACCCACGCCG
CEP14-1	ATGGTCGGAATTAGACGAA
CEP14-2	TACTAGTTTTGGTCACATG
CEP15-1	GGTTGAGTACAAGTGTGAG
CEP15-2	ATGATATTTATAGAAGGCA
