# Supplementary material for: CEPR2 perceives group II CEPs to regulate cell surface receptor-mediated immunity in Arabidopsis
Source: PLoS Pathog. 2025 Sep 22;21(9):e1013115. doi: 10.1371/journal.ppat.1013115 (PMC12494267; doi:10.1371/journal.ppat.1013115)
Supplement: S2 Table — (XLSX) [file ppat.1013115.s008.xlsx]

## Sheet: Sheet1
2 Table: Primers used in this study
Primers used for Golden Gate cloning
Primer name	Sequence (5’à3’)	Purpose
pCEP14-BsaI-F	TTGGTCTCACGAGGTGTCTTAAATATACCACAG	1026 bp CEP14 promoter with BsaI overhangs (1052bp)
pCEP14-BsaI-R	TTGGTCTCACATTGAAGAGCTTTGATCTTTG
CEP13-BsaI-F	TTGGTCTCAAATGGCTCGTCCAAGGATC	CEP13 CDS with BsaI overhangs
CEP13-BsaI-R	TTGGTCTCAACTAATGACCCACGCCGG
CEP15-BsaI-F	TTGGTCTCAAATGGATGCAACGAAGATTAAGT	CEP15 CDS with BsaI overhangs
CEP15-BsaI-R	TTGGTCTCAACTAGTGGCCAATACCAGGG
Primers used for RT-qPCR
Primer name	Sequence (5’à3’)	Purpose
qUBQ5-F	ACTCCTTCCTCAAACGCTGA	UBQ5
qUBQ5-R	CCAAGCCGAAGAAGATCAAG
qCEP13-F	TGGCTCGTCCAAGGATCTCC	CEP13
qCEP13-R	CCGAAGGTGGTACATTGCCC
qCEP14-F	CGTGTCAGCCTTGCCTTCGC	CEP14
qCEP14-R	GCGTGACCCTTTTTGCTCGGT
qCEP15-F	CACCATCACCTCCAGTGCC	CEP15
qCEP15-R	CAGGGCTTGGGACATCACC
Primers used for genotyping and sequencing
Primer name	Sequence (5’à3’)	Purpose
GG pUC18 Seq-F	GTATCACGAGGCCCTTTCGT	Inserts in GoldenGate pUC18
GG pUC18 Seq-R	TAATGAATCGGCCAACGC
CEP13-CRISP-s1	CCACTCTATCAAAGTATTCACTCAC	CRISPR CEP13
CEP13-CRISP-s2	CTTGAGAAGACTTACGAACGGT
CEP14-CRISP-s1	CTCTCTCGCTCTCTCTCTCT	CRISPR CEP14
CEP14-CRISP-s2	CATATGCAAAAGTTGTAGTAACCTGA
CEP15-CRISP-s1	CGCTACAATCTCTTCTTGAACC	CRISPR CEP15
CEP15-CRISP-s2	CGACCTCCAAGGACAAAAAC
