# Supplementary material for: CEPR2 perceives group II CEPs to regulate cell surface receptor-mediated immunity in Arabidopsis
Source: PLoS Pathog. 2025 Sep 22;21(9):e1013115. doi: 10.1371/journal.ppat.1013115 (PMC12494267; doi:10.1371/journal.ppat.1013115)
Supplement: S3 Table — (XLSX) [file ppat.1013115.s009.xlsx]

## Sheet: Sheet1
3 Table: Peptides used in this study
Peptide	Sequence
CEP4-15	AFRHYPTHQGHYPSQGIGH
CEP4-16	DAFRHYPTHQGHYPSQGIGH
CEP13HYP2	IYRRLESVPSHYPGVGH
CEP13HYP1,2	IYRRLESVHYPSHYPGVGH
CEP14HYP2	VDRYLRSVPSHYPGVGH
CEP14HYP1	VDRYLRSVHYPSPGVGH
CEP14HYP1,2	VDRYLRSVHYPSHYPGVGH
CEP15HYP2	IYRRQGDVPSHYPGIGH
CEP15HYP1,2	IYRRQGDVHYPSHYPGIGH
flg22	QRLSTGSRINSAKDDAAGLQIA
elf18	Ac-SKEKFERTKPHVNVGTI
