# Supplementary material for: CEPR2 perceives group II CEPs to regulate cell surface receptor-mediated immunity in Arabidopsis
Source: PLoS Pathog. 2025 Sep 22;21(9):e1013115. doi: 10.1371/journal.ppat.1013115 (PMC12494267; doi:10.1371/journal.ppat.1013115)
Supplement: S1 Data — (XLSX) [file ppat.1013115.s010.xlsx]

## Sheet: Fig 1A
Figure 1A
CEP13-15 expression upon Pto infection in leaves [Expression relative to log10 UBQ5 X 102]
CEP13		CEP14		CEP15
mock	Pto	mock	Pto	mock	Pto
0.001185	0.012914	0.0349281	0.564089	1.76487	0.670754
0.004569	0.001019	0.225921	5.94911	1.42817	0.930663
0.00775802	0.0176245	0.214844	4.02527	4.30146	0.470296
0.00608963	0.0923802	0.17038	13.679	1.07629	0.31839
		0.977157	27.2213	0.6846	0.350829

## Sheet: Fig 1B
Figure 1B
CEP13-15 expression upon flg22 and elf18 treatment in seedlings [Expression relative to log10 UBQ5 X 102]
CEP13							CEP14							CEP15
mock	flg22 0.5h	flg22 1h	flg22 4h	elf18 0.5h	elf18 1h	elf18 4h	mock	flg22 0.5h	flg22 1h	flg22 4h	elf18 0.5h	elf18 1h	elf18 4h	mock	flg22 0.5h	flg22 1h	flg22 4h	elf18 0.5h	elf18 1h	elf18 4h
0.0029301	0.00246251	0.00132689	0.00839337	0.00175323	0.00159319	0.0043668	0.357514	1.94471	2.08479	12.1168	1.63549	1.05348	1.74518	0.286202	0.271945	0.368454	0.396078	0.336592	0.237512	0.33829
0.000279066	0.00260229	0.000768086	0.00924362	0.0011549	0.00237289	0.0104846	0.330006	1.79535	1.98462	4.69396	1.86032	0.879036	1.77081	0.312669	0.160524	0.218595	0.29378	0.16232	0.215402	0.223863
0.00257637	0.000325887	0.000825188	0.00445808	0.00025905	0.00133318	0.00307564	0.241619	1.39152	2.3357	9.79457	1.10453	0.923005	2.1647	0.436954	0.330006	0.407252	0.517205	0.149963	0.247313	0.260014

## Sheet: Fig 1C
Fig 1C
CEP13 shoot vs. root expression [Expression relative to log10 UBQ5 X 102]
shoot mock	shoot 0.5h flg22	shoot 1h flg22	root mock	root 0.5h flg22	root 1h flg22
0.0345411	0.0403928	0.114783	0.0566272	0.116366	0.0461295
0.0233837	0.0541912	0.0154441	0.061943	0.0366281	0.0160934
0.0872823	0.104678	0.0464054	0.0421069	0.0440917	0.0111776

## Sheet: Fig 1D
Fig 1D
CEP14 shoot vs. root expression [Expression relative to log10 UBQ5 X 102]
shoot mock	shoot 0.5h flg22	shoot 1h flg22	root mock	root 0.5h flg22	root 1h flg22
1.48375	69.0387	83.4758	4.96394	15.5801	28.3709
5.4873	56.5241	45.6012	5.13727	23.7974	15.277
1.70044	69.4503	41.4472	6.35548	39.0188	43.3841

## Sheet: Fig 1E
Fig 1E
CEP15 shoot vs. root expression [Expression relative to log10 UBQ5 X 102]
shoot mock	shoot 0.5h flg22	shoot 1h flg22	root mock	root 0.5h flg22	root 1h flg22
12.7303	5.85364	6.15916	6.96796	5.60798	11.9526
16.1225	6.3681	8.6502	7.2895	5.30242	4.89983
26.2441	11.0982	11.6969	9.99358	9.45298	10.027

## Sheet: Fig 2B
Fig 2B
Calcium assay, comparing different hydroxylated CEP14 versions for their ability to induce calcium influx in Col-0AEQ [Ca2+]cyt (L/Lmax)
time (min)	mock						CEP14 no Hyp												CEP14 1-Hyp												CEP14 2-Hyp												CEP14 1,2-Hyp
0	-0.01039	0.023167	-0.01069	0.00667	0.086023	0.047134	0.033021	0.025799	0.044957	0.023005	0.024707	0.035658	0.042758	0.042775	0.042677	0.010393	0.033362	0.073535	0.069995	0.065021	0.017895	-0.0042	0.155367	0.100887	0.057973	0.040576	0.012461	0.011135	0.014381	0.049619	0.015158	0.008377	0.080901	0.064724	0.082931	0.029683	0.031445	0.034984	0.076947	0.017025	0.007331	0.032298	0.023723	0.179707	0.069099	0.047183	0.020421	0.003619	0.021675
0.166667	0.333103	0.183122	0.447961	0.098003	0.162828	0.085546	0.315205	0.132668	0.126755	0.03663	0.135788	0.079452	0.107395	0.197884	0.162733	0.039827	0.0634	0.793973	0.268902	0.061896	0.092639	0.193562	0.283263	0.156631	0.037993	0.151516	0.14495	0.09942	0.153285	0.100631	0.173367	0.088914	0.241841	0.24825	0.26459	0.382121	0.105886	0.076386	0.136237	0.298169	0.234402	0.102712	0.054577	0.176321	0.098667	0.257968	0.084821	0.027059	0.119238
0.333333	0.087209	0.025068	0.208628	0.012863	0.158845	0.106048	0.106733	0.099774	0.047338	0.108129	0.050385	0.095258	0.065956	0.114922	0.116957	0.12304	0.085699	0.26313	0.085808	0.051557	0.058347	0.085006	0.180682	-0.00475	0.057298	0.089337	0.121486	0.039524	0.479083	0.100799	0.1523	0.067238	0.173769	0.247981	0.130204	0.271554	0.096314	0.046625	0.026411	0.08553	0.156493	0.073471	0.029313	0.178424	0.131135	0.165244	0.045319	0.018483	0.028534
0.5	0.019264	0.047457	0.157174	0.060159	0.107357	0.090267	0.155451	0.046707	0.104399	0.079643	0.171876	0.072563	0.187896	0.208848	0.090003	0.08368	0.028286	0.271565	0.080979	0.093615	0.099026	0.12268	0.13531	0.11299	0.022022	0.146224	0.150011	0.105874	0.215459	0.049424	0.041006	0.014957	0.093586	0.138202	0.040976	0.091738	0.07554	0.041295	0.076304	0.169448	0.014307	0.080012	0.064041	0.096602	0.128399	0.087817	0.025029	0.037463	0.097799
0.666667	0.085671	0.029268	0.022747	0.073366	0.185399	0.055326	0.325819	0.035089	0.066105	0.080224	0.006166	0.038359	0.272725	0.091601	0.075955	0.051566	0.042225	0.385403	0.099119	0.030149	0.095228	0.121019	0.033317	0.076612	0.029077	0.103422	0.134604	0.125201	0.174413	0.044378	0.100882	0.023295	0.124521	0.070605	0.145722	0.157996	0.151412	0.046257	0.052345	0.177406	0.102699	0.031845	0.0364	0.08282	0.046235	0.005073	0.054156	0.066569	0.037263
0.833333	0.107053	0.028689	0.088628	0.00688	0.045871	0.056712	0.114067	0.043506	0.030668	0.136486	0.10811	0.066568	0.278917	0.078663	0.166198	0.038728	0.035168	0.338103	0.06767	0.039036	0.048002	0.001985	0.099845	0.190403	0.078201	0.052862	0.006565	0.084574	0.120162	0.058324	0.059244	0.051923	0.067746	0.165346	0.085117	0.056125	0.124636	0.070669	0.003667	0.197952	0.108221	0.050824	0.032737	0.065305	0.016909	0.10913	0.020813	0.026083	0.042837
1	0.02767	0.04605	0.169934	0.024824	-0.00907	-1.9e-05	0.070337	0.067466	0.115476	0.065681	0.041644	0.059892	0.182088	0.1034	0.205674	0.116172	0.07135	0.467132	0.023272	0.040804	0.065499	0.005368	0.152969	0.234373	0.046858	0.045659	0.092702	0.074984	0.186274	0.0491	0.022581	0.015641	0.092442	0.102279	0.053656	0.044439	0.071806	0.016788	0.035422	0.136276	0.034843	0.051609	0.041204	0.187679	0.041453	0.126242	0.027673	0.007197	0.106923
1.16667	0.048021	0.023906	0.102998	0.177673	0.059457	0.011745	0.103163	0.048465	0.025448	0.142962	0.034335	0.146859	0.220837	0.039478	0.079772	0.031488	0.054363	0.097063	0.037879	0.03777	0.038114	0.078699	0.100628	0.152009	0.057635	0.048416	0.092818	0.102711	0.082202	0.069671	0.041731	0.10424	0.050447	0.11491	-0.00894	0.103069	0.086995	0.039312	0.0455	0.172416	0.009773	0.035373	0.04678	0.038528	0.069586	0.111637	0.046382	0.035908	0.034327
1.33333	0.007326	0.008148	0.046244	0.056209	0.052027	0.019727	0.118565	0.057274	-0.00428	0.073028	0.028099	0.135317	0.188657	0.027748	0.018976	0.037656	0.027596	0.144519	0.19392	0.053571	0.120044	0.05515	0.085838	0.021684	-0.00298	0.034109	0.083267	0.156469	0.000182	0.066601	0.005111	0.022769	0.047775	0.096335	0.398086	0.07503	0.093244	0.024058	0.005193	0.150095	0.06198	-0.00262	0.017811	0.027651	0.025473	0.076387	0.03514	0.020892	0.038184
1.5	0.058148	0.020556	0.098885	0.020586	0.118137	-0.00553	0.029496	0.041625	0.102942	0.091618	0.050932	0.068179	0.109352	0.053286	0.034853	0.047455	0.030487	0.207812	0.072985	0.03694	0.082854	0.037603	0.174232	0.147984	0.13273	0.038448	0.047121	0.016452	0.078462	0.041846	0.009008	0.028784	0.08189	0.076481	0.101221	0.036154	-0.00037	0.018045	0.035687	-0.01046	0.018968	0.040736	-0.00242	0.096951	0.115674	0.009368	0.027163	0.024371	0.038787
1.66667	0.021643	0.03707	0.014163	0.049396	0.078216	0.029019	0.028562	0.069649	0.059173	0.069975	0.000301	0.094144	0.203614	0.061601	0.025558	0.069041	0.07369	0.011995	0.064588	0.025213	0.090588	0.018898	0.146067	0.035492	0.054245	0.033886	0.085834	0.010708	-0.01237	0.034497	0.030952	0.010264	0.056433	0.217921	0.055479	0.032887	0.078539	0.021587	0.078047	-0.01128	0.017086	0.033801	0.004947	0.133095	0.018461	0.080479	0.004781	0.037928	0.020554
1.83333	-0.00561	0.048328	0.060343	0.033187	0.020106	0.029117	0.070652	0.134703	0.033058	0.060335	0.052077	0.145316	0.086959	0.014573	0.03591	0.090629	0.01447	0.100612	0.186446	0.087776	0.114473	0.086859	0.154474	0.097168	0.038573	0.011165	0.09695	0.108047	0.237705	0.089682	0.010637	0.045948	0.047601	0.25844	-0.00774	0.107718	0.015937	0.045539	0.047657	0.091262	-0.00412	0.004196	0.02016	0.125838	0.048309	0.076418	0.022185	0.005844	0.03499
2	0.063301	0.038834	0.055257	-0.00408	0.004307	0.019882	0.0491	0.095506	0.029356	0.054793	0.209241	0.09845	0.145762	0.055113	0.105728	0.049828	0.050924	0.018807	0.043836	0.04543	0.06639	0.016928	-0.00906	0.137001	0.053641	0.103687	0.155912	0.055605	0.142076	0.050337	0.120027	0.012121	0.066745	0.194617	0.021887	0.107013	0.091796	0.027037	0.003018	0.158837	0.083884	0.052643	0.017887	0.097733	0.044594	0.025949	0.032524	0.024454	0.032107
2.16667	0.169927	0.038871	0.041216	0.017711	0.06044	0.046341	0.096597	0.093984	0.018766	0.184735	0.082986	0.126864	0.144682	0.109364	0.057006	0.133859	0.031053	0.077426	0.143402	0.068262	0.10281	0.074624	0.289542	-0.01259	0.062268	0.165668	-0.00851	0.069556	0.190822	0.016763	0.027641	0.014505	0.124359	0.094179	0.144124	0.099913	0.011761	0.034302	0.042575	0.02556	0.066352	0.041595	0.05847	0.124308	0.023446	0.068063	0.030539	0.010848	0.003896
2.33333	0.011351	0.008876	0.235897	0.005781	0.068667	0.000379	0.06095	0.167811	0.023029	0.090131	0.020858	0.172595	0.14854	0.007815	0.034051	0.006196	0.083962	0.140532	0.247847	0.069967	0.098029	0.100288	0.094175	0.109818	0.069531	0.033203	0.12611	0.054582	0.161097	0.071537	-0.00512	0.035221	0.0639	0.223265	0.012744	0.196362	0.071251	0.043561	0.021829	0.079803	0.086214	0.026324	0.066304	0.174967	0.008294	0.079774	0.067298	0.024723	0.086123
2.5	0.170036	0.038605	-0.00725	0.163571	0.024228	0.069705	0.064162	0.071983	0.019487	0.069661	0.163661	0.157534	0.116156	0.048682	0.004683	0.051225	0.046027	0.039759	0.117569	0.041467	0.094681	0.040888	0.073179	0.077753	0.050335	0.121127	0.142354	0.13883	0.198698	0.076682	0.021154	0.067716	0.015185	0.15436	0.037146	0.134686	0.051614	0.020253	0.070063	0.026114	0.017387	0.113407	0.03664	0.159856	0.022212	0.030574	0.058317	0.027859	0.041509
2.66667	0.056923	0.020246	0.169627	0.026777	0.05724	0.018743	0.025279	0.062105	0.04225	0.07568	0.03429	0.114868	0.202513	0.021254	0.099726	0.131721	0.056597	-0.03145	0.079768	0.078793	0.122316	0.068067	-0.00085	0.041678	0.060887	0.130177	0.125429	0.016247	0.197337	0.080431	0.015313	0.026241	0.059868	0.042045	0.079461	0.034816	0.12032	0.050602	0.087194	0.029856	0.063943	0.043756	0.054119	0.030529	0.057923	0.056122	0.024195	0.030221	0.00622
2.83333	0.100533	0.043593	0.026828	0.208984	-0.01276	-0.00478	0.096531	0.108181	0.063696	0.051058	0.056963	0.112244	0.1341	0.109053	0.031272	0.054427	0.084855	0.160915	0.028935	0.081986	0.102183	0.015806	0.052297	0.176566	0.081799	0.021847	0.084323	-0.00573	-0.01106	0.055487	0.043073	0.043966	0.003189	0.120723	-0.00389	0.077037	0.050823	0.040945	0.052842	0.07793	0.03182	0.141169	0.039735	0.208793	-0.00256	0.008931	0.051296	0.041045	0.039644
3	0.035146	0.167124	0.024223	0.001556	0.04866	0.020143	0.160229	0.065995	0.040323	0.083696	0.038619	0.079909	0.167435	0.017732	0.055705	0.031365	0.079693	0.184307	0.059162	0.053664	0.046814	0.077595	0.245334	0.122571	0.026367	0.114449	0.13226	0.057613	0.341703	0.039699	0.101217	0.042718	0.048957	0.25504	0.076308	0.061549	0.103305	0.041871	0.040509	-0.00179	0.05956	0.045824	0.014442	0.177969	0.016697	0.068829	0.041784	0.041475	0.08192
3.16667	0.043036	0.007606	0.098868	0.079921	-0.00527	0.063762	0.04046	0.072483	0.017252	0.133857	0.179235	0.110619	0.188473	0.065747	0.052631	0.107258	0.030493	0.108972	0.081349	0.053686	0.06067	0.018074	0.234198	0.118569	0.125405	0.039334	0.089035	0.106872	0.104777	0.054216	0.011702	0.012909	0.111613	0.251328	0.018457	0.032661	0.124002	0.078453	0.054824	0.019543	0.065061	0.022209	0.079875	0.065918	0.035256	0.11671	0.091067	0.050543	0.039034
3.33333	-0.00437	0.065048	-0.01371	0.061345	0.057185	0.047878	0.099565	0.150655	0.02554	0.068939	0.066357	0.142615	0.188354	0.105411	0.068845	0.056435	0.05378	0.145266	0.029601	0.103717	0.181484	0.053951	0.333105	0.029338	0.065552	0.071266	0.040303	0.037444	0.195485	0.055214	0.029117	0.07263	0.088231	0.221211	0.027854	0.122894	0.01574	0.068219	0.041884	0.041283	0.029817	0.086542	0.034892	0.128467	0.028576	0.038762	0.067994	0.046252	0.027159
3.5	0.094698	0.018957	0.048195	0.110891	0.085911	-0.00554	0.10299	0.226765	0.113566	0.05164	0.147872	0.094778	0.135728	0.007418	0.019795	0.024175	0.070165	0.352407	0.151566	0.089982	0.059813	0.083703	0.216452	0.131531	0.069105	0.023782	0.04998	0.080927	0.09499	0.070031	0.041056	0.03008	0.095024	0.213814	0.133305	0.035999	0.127994	0.038221	0.014041	0.142347	0.098424	0.059323	0.015557	0.095456	0.062687	0.031254	0.074762	0.025714	0.055786
3.66667	0.022253	0.052145	-0.01418	0.038028	0.051838	-0.00609	0.303478	0.166579	0.046176	0.057307	0.091028	0.147735	0.183481	0.116799	0.102675	0.061713	0.079289	0.010983	0.146399	0.067226	0.080735	0.03377	0.03237	0.106769	0.038402	0.048796	-0.00988	0.05956	0.104233	0.06907	0.035286	0.049992	-0.00285	0.175849	0.216542	0.111727	0.156827	0.108921	0.076641	0.046762	0.072935	0.020502	0.008518	0.156462	0.074811	0.043094	0.06284	0.026276	0.18344
3.83333	0.042167	0.019509	0.043787	0.007281	0.050267	0.016624	0.255542	0.194848	0.056488	0.070882	0.069689	0.088805	0.12386	0.059147	0.18108	0.058575	0.087265	-0.02307	0.190349	0.08011	0.100506	0.113596	0.013877	0.05687	0.018071	0.029712	0.109602	-0.0053	0.099161	0.056379	0.117141	0.012511	0.024944	0.083065	0.030879	0.174108	0.052734	0.038923	0.051432	0.12946	0.123292	0.063658	0.013625	0.086991	0.05769	0.183414	0.0653	0.017189	0.079394
4	0.067491	0.023367	0.056719	0.047157	0.027831	0.00716	0.226205	0.224676	0.047248	0.063361	0.062343	0.136594	0.182133	0.129415	0.104486	0.033744	0.062412	0.112192	0.105107	0.056051	0.15091	0.061652	0.150711	0.094434	0.101871	0.058751	0.053913	0.081631	0.195445	0.048201	0.105455	0.027184	0.059744	0.05272	0.061063	0.01439	0.01689	0.04581	0.035156	0.085052	0.070731	0.074206	0.021606	0.102929	0.080747	0.030829	0.040482	0.04754	0.042021
4.16667	0.061089	0.0092	0.041418	0.010318	0.079361	0.021071	0.01769	0.07213	0.09767	0.077489	0.070825	0.09026	0.156468	0.142009	0.04732	0.12036	0.047793	0.075212	0.014152	0.100723	0.082816	0.07478	0.175107	-0.0089	0.022966	0.153258	0.096584	0.040334	0.29687	0.049061	0.044994	0.084626	0.094328	0.471762	0.116426	0.068273	0.053746	0.062408	0.080674	0.101377	0.089921	0.158914	0.033455	0.04225	0.144202	0.073636	0.169275	0.038302	0.056114
4.33333	0.020012	0.009815	-0.01516	0.075075	0.025856	0.068363	0.215629	0.112938	0.061913	0.12753	0.216655	0.180246	0.230029	0.037852	0.130483	0.039834	0.184211	-0.02254	0.033627	0.057323	0.09102	0.090207	0.043279	0.134636	0.073355	0.097979	0.040565	0.09887	0.487409	0.038445	0.00257	0.059395	0.011124	0.081573	0.187695	0.119304	0.157423	0.060347	0.042136	-0.00191	0.081058	0.07228	0.023579	0.157787	0.016259	0.130938	0.05763	0.054473	0.120402
4.5	0.047986	0.012961	0.01179	0.006875	0.043894	-0.00648	0.230062	0.193684	0.024474	0.114992	0.136134	0.117847	0.35913	0.019446	0.009294	0.060325	0.087302	-0.02408	0.033424	0.074809	0.062327	0.040407	0.04564	-0.00989	0.068064	0.044897	0.121995	0.045436	0.215219	0.040504	0.041475	0.035492	0.115628	0.036664	0.075626	0.138253	0.057234	0.015416	0.068799	-0.00999	0.082697	0.084002	0.013252	0.10406	0.053192	0.027901	0.075589	0.060876	0.060156
4.66667	0.042759	0.082945	0.080576	-0.01073	-0.00863	-0.00166	0.01846	0.155342	0.074087	0.156788	0.204599	0.149139	0.244306	0.158707	0.084976	-0.00124	0.05658	0.262437	0.228836	0.174406	0.11838	0.086795	0.0732	0.080658	0.08678	0.129083	0.158562	0.285679	0.08189	0.061129	0.054848	0.057154	0.101479	0.127986	0.029131	0.119343	0.117932	0.033259	0.041804	0.021095	0.060167	0.041674	-0.00211	0.122248	-0.00499	0.06529	0.07446	0.038756	0.03187
4.83333	-1.2e-05	0.021771	-0.01423	0.018417	0.033706	0.060604	0.090032	0.222621	0.071778	0.163615	0.144014	0.197614	0.118254	0.066889	-0.00358	0.034969	0.096349	0.163571	0.115175	0.102555	0.043821	0.035761	0.120413	0.045646	0.1073	0.039831	0.066264	0.130592	0.118728	0.051316	0.020394	0.019698	0.005404	0.043631	0.017745	0.202824	0.169356	0.050902	0.09743	0.068749	0.019012	0.118311	0.033454	0.11771	-0.00164	0.018336	0.062591	0.037781	0.034472
5	0.023713	-0.00541	0.094175	0.026419	-0.00294	0.092362	0.133189	0.10355	0.10171	0.132994	0.371303	0.169326	0.309037	0.144915	0.067	0.165731	0.152476	-0.01205	0.038823	0.129795	0.120421	0.010965	0.167482	0.056375	0.052679	0.114984	0.02343	0.051522	0.124664	0.069154	0.046056	0.01746	0.022747	0.142396	0.05493	0.190605	0.067501	0.036866	0.077637	0.093737	0.103048	0.063053	0.059397	0.06999	0.032282	0.101334	0.08602	0.046877	0.097983
5.16667	-0.00957	0.023964	0.095335	-0.00323	-8.6e-05	0.00725	0.266079	0.168063	0.095217	0.138218	0.084103	0.140501	0.326035	0.066401	0.102503	0.12317	0.103818	-0.02182	0.133092	0.154546	0.109366	0.044685	0.101439	0.067481	0.050763	0.12945	0.073925	0.085968	0.294643	0.069743	0.081035	0.08137	0.037354	0.065616	0.087827	0.109816	-0.0068	0.037794	0.091351	0.038629	0.053459	0.060555	0.068163	0.138123	-0.00036	0.101475	0.043796	0.070613	0.132431
5.33333	-0.01178	0.055978	0.006905	-0.01038	0.060108	-0.00519	0.255345	0.30561	0.087265	0.20567	0.145636	0.210083	0.174706	0.028557	0.051337	0.091494	0.102135	-0.02571	0.095824	0.216142	0.101881	0.044924	0.372027	0.079824	0.053042	0.065298	0.105006	0.118345	0.1937	0.075681	0.095808	0.101029	0.046389	0.196234	0.021684	0.297245	0.213705	0.078584	0.014464	0.075041	0.162794	0.109958	-0.00273	0.203781	0.083129	0.125795	0.053201	0.037701	0.07632
5.5	0.032833	0.005261	0.121197	-0.01069	0.080549	0.031263	0.323101	0.537604	0.109767	0.24817	0.057983	0.150494	0.181485	0.04845	0.003011	0.066797	0.128304	0.129119	0.027814	0.162133	0.135362	0.038727	0.13944	0.036013	0.117197	0.119376	0.026003	0.014678	0.281927	0.083326	0.049508	0.022337	0.040972	0.118474	0.163623	0.083547	0.150072	0.062328	0.100555	0.081696	0.192799	0.039989	0.035811	0.178604	0.08534	0.122529	0.052729	0.048605	0.057533
5.66667	0.033738	0.020756	0.134411	0.131788	0.119146	-0.00499	0.081367	0.415128	0.095679	0.240065	0.034108	0.184128	0.230266	0.127507	0.072637	0.043229	0.106933	0.068943	0.046795	0.166623	0.164375	0.125491	0.171881	0.115996	0.040758	0.170529	0.110849	0.088236	0.205189	0.125365	0.00574	0.090881	0.115072	0.154927	0.114312	0.080546	0.184572	0.039622	-0.00237	0.110978	0.058329	0.081985	0.042516	0.193914	0.015129	0.151698	0.065991	0.061227	0.202454
5.83333	0.00908	0.018304	-0.01549	-0.00859	0.01329	0.023379	0.138402	0.43763	0.030169	0.172782	0.051981	0.19627	0.226873	0.106878	0.099385	0.106372	0.075008	0.072412	0.118338	0.305856	0.226706	0.016362	0.068033	0.076804	0.120363	0.097344	0.01336	0.121105	0.384781	0.103663	0.021766	0.050751	0.147285	0.200792	0.075276	0.144469	0.275465	0.042309	0.105774	-0.00515	0.127416	0.085098	0.000377	0.356332	0.03954	0.220574	0.056728	0.05711	0.280619
6	0.071397	0.027922	0.038541	0.051865	0.018514	0.019071	0.25844	0.270729	0.14806	0.195043	0.005801	0.226138	0.213992	0.106622	0.113668	0.151723	0.121436	-0.01485	0.012842	0.168655	0.229968	0.098216	0.054141	0.02488	0.035521	0.271523	0.067892	0.157416	0.249505	0.12273	0.063754	0.014244	0.054516	0.138488	0.115222	0.030287	0.296904	0.064702	0.050785	0.166623	0.210423	0.068689	0.005786	0.177937	0.008549	0.242892	0.078048	0.010626	0.225756
6.16667	0.046602	0.016724	-0.0152	-0.01066	0.01882	-0.00654	0.286362	0.360289	0.176064	0.148271	0.107627	0.216523	0.369038	0.186782	0.045631	0.236454	0.131334	0.146134	0.162041	0.171493	0.161172	0.062896	0.217784	-0.00848	0.096865	0.091476	0.086249	0.139043	0.176943	0.138394	0.025197	0.033487	0.026135	0.141298	0.109518	0.157663	0.242559	0.06075	0.069658	-0.01044	0.127556	0.066073	0.076377	0.228554	0.009563	0.098793	0.051844	0.051558	0.233362
6.33333	0.018741	0.021292	0.020605	-0.00972	0.030801	0.027676	0.169451	0.362238	0.482686	0.278093	0.147317	0.214483	0.280152	0.096016	0.11291	0.253595	0.13008	0.210687	0.167286	0.158018	0.120163	0.045903	0.163801	-0.01153	0.142273	0.182223	-0.00387	0.133919	0.076393	0.158209	0.051384	0.054318	0.065797	0.226945	0.034772	0.109777	0.139788	0.059338	0.035894	-0.00565	0.188488	0.147495	0.024741	0.121254	0.012166	0.183158	0.062937	0.032189	0.233414
6.5	0.020503	0.010209	-0.00866	0.010116	0.01274	0.038788	0.361169	0.352209	0.124189	0.462238	0.02158	0.3066	0.384835	0.354603	0.120379	0.216104	0.140026	0.061607	0.195834	0.388644	0.188843	0.071842	0.205214	0.007962	0.097523	0.207715	0.112317	0.079664	0.232781	0.125021	0.021641	0.085454	-0.00441	0.333748	0.129296	0.154589	0.151162	0.052939	0.0594	0.005152	0.103835	0.205202	0.062816	0.21044	0.077298	0.132782	0.072527	0.054901	0.232079
6.66667	-0.00788	0.029406	0.028423	0.045473	0.042707	0.005107	0.363535	0.455114	0.190166	0.395797	-0.00673	0.280186	0.387442	0.188989	0.066523	0.261846	0.123127	0.094326	0.153353	0.308212	0.182186	0.155034	0.328856	0.237487	0.152291	0.224205	0.38205	0.290891	0.377222	0.218445	0.110054	0.075937	0.166982	0.118694	0.03309	0.230068	0.154677	0.031814	0.125359	0.072627	0.211315	0.158647	0.031117	0.09387	0.077667	0.023004	0.094563	0.080292	0.294843
6.83333	0.013109	0.035445	-6.2e-05	-0.0113	0.050593	0.047053	0.446885	0.35458	0.137364	0.305159	0.123561	0.296883	0.292617	0.24841	0.148491	0.30046	0.20441	0.181679	0.115621	0.27643	0.188358	0.056577	0.25615	0.102831	0.040727	0.369852	0.145161	0.177891	0.167034	0.254121	0.086606	0.035447	0.088272	0.243074	0.142405	0.159107	0.258535	0.146864	0.041021	0.025306	0.206182	0.132683	0.028019	0.237148	0.060982	0.162058	0.074921	0.065224	0.276007
7	0.074941	0.104434	-0.00837	-0.01041	0.004901	0.011535	0.139675	0.378635	0.110174	0.512773	-0.00735	0.31175	0.318789	0.222315	-0.00019	0.189373	0.257792	0.082016	0.237787	0.346429	0.18316	0.175352	0.242698	0.25104	0.082225	0.302384	0.26072	0.197334	0.473154	0.199846	0.039004	0.069035	0.026661	0.256738	0.156744	0.221819	0.350234	0.088369	0.072056	0.012198	0.155544	0.102206	0.042069	0.281213	0.120145	0.218174	0.127934	0.089801	0.143925
7.16667	-0.01065	0.009003	-0.00358	0.003299	0.000282	0.051594	0.080195	0.33382	0.100279	0.386729	0.202555	0.303732	0.384298	0.135368	0.027746	0.282585	0.248384	0.336971	0.287947	0.405461	0.30341	0.002646	0.25825	0.170296	0.229297	0.167474	0.284462	0.186784	0.139286	0.324893	0.040614	0.080806	0.10217	0.10582	0.174579	0.621847	0.29186	0.040616	0.099561	0.096167	0.151218	0.182682	0.091438	0.289557	0.095143	0.088872	0.088674	0.034926	0.247584
7.33333	0.05284	0.019798	-0.01441	0.00721	-0.01033	0.027778	0.414287	0.284235	0.102419	0.341498	0.037692	0.330017	0.419222	0.183919	0.09212	0.209123	0.303071	0.075534	0.223267	0.433705	0.270352	0.070207	0.149351	0.080421	0.150631	0.161233	0.424665	0.283293	0.402775	0.205799	0.057887	0.017523	0.057445	0.22451	0.188397	0.301651	0.391202	0.055959	0.111214	0.191071	0.157351	0.160599	0.035805	0.445249	0.042255	0.202332	0.115378	0.062709	0.213228
7.5	0.043918	0.005255	0.022786	0.027264	-0.01109	0.093733	0.178663	0.284217	0.184487	0.319491	0.021572	0.424517	0.427197	0.205855	0.04026	0.399675	0.359291	0.089962	0.147699	0.33708	0.182355	0.179616	0.18018	0.044317	0.153757	0.183826	0.470881	0.179733	0.430855	0.312793	0.042675	0.031758	0.099859	0.233348	0.180991	0.096631	0.353189	0.072834	0.060006	0.008246	0.151538	0.137828	0.0989	0.447948	0.062936	0.11094	0.087294	0.131834	0.148614
7.66667	0.02345	0.00794	0.041176	0.019359	0.025262	0.026184	0.299821	0.505441	0.225308	0.339846	0.032684	0.488578	0.246523	0.145268	0.147209	0.30325	0.2382	-0.02401	0.227616	0.25715	0.243151	0.153504	0.277158	-0.0119	0.111361	0.206082	0.362374	0.09399	0.464161	0.2922	0.174934	0.054434	0.090237	0.209218	0.22958	0.2036	0.276676	0.083203	0.122147	0.120987	0.220322	0.296561	0.008241	0.182971	0.046545	0.349256	0.138867	0.062206	0.268407
7.83333	-0.00946	0.004144	0.217616	0.052012	0.001125	0.051168	0.581047	0.475622	0.059226	0.263824	0.185159	0.392173	0.376249	0.145746	0.003301	0.291582	0.269725	0.16711	0.188305	0.272259	0.319305	0.081532	0.47355	0.181493	0.128355	0.221759	0.446481	0.276853	0.201166	0.260216	0.173186	0.067127	0.130116	0.139517	0.372673	0.175118	0.295724	0.020123	0.091438	-0.0119	0.178962	0.170579	0.014881	0.171022	0.016128	0.226911	0.12865	0.115591	0.316522
8	0.034585	0.122336	0.043902	0.003526	0.01126	0.026734	0.309234	0.257147	0.053772	0.330891	0.073089	0.369783	0.164566	0.223523	0.160102	0.288025	0.313789	0.002394	0.249766	0.329729	0.12493	0.162827	0.672747	0.020813	0.138065	0.248696	0.372442	0.117391	0.043065	0.42364	0.194805	0.094595	0.068114	0.183945	0.307605	0.241	0.239509	0.114405	0.174457	0.060701	0.202176	0.133105	0.059546	0.159402	0.114615	0.150306	0.094834	0.111968	0.241863
8.16667	0.020877	0.043859	0.048914	0.01674	0.024264	0.177416	0.138375	0.524365	0.172012	0.31043	0.087636	0.471238	0.269897	0.190822	0.04782	0.404038	0.259128	0.219333	0.084836	0.324707	0.262671	0.130315	0.20863	0.182181	0.144435	0.359646	0.250154	0.380549	0.285708	0.338995	0.064787	0.034255	0.064697	0.123303	0.319174	0.274714	0.447598	0.122307	0.150225	0.040842	0.232527	0.238609	0.020273	0.254935	0.050034	0.207063	0.137321	0.075645	0.195095
8.33333	-0.01008	-0.0056	0.003691	0.017654	0.018795	0.014055	0.255073	0.261874	0.12551	0.314818	0.018611	0.355698	0.320534	0.220913	0.154877	0.456538	0.297821	0.311836	0.251269	0.289175	0.385241	0.096034	0.456729	0.084895	0.150481	0.207616	0.317433	0.316353	0.133336	0.287077	0.10936	0.066453	0.175331	0.192087	0.327298	0.206189	0.15033	0.080984	0.175829	0.141672	0.175735	0.193949	0.020559	0.225788	0.133243	0.284849	0.113535	0.134566	0.147115
8.5	0.265397	0.029314	0.062909	0.002096	0.015213	0.056618	0.433242	0.211033	0.136715	0.300983	0.306103	0.257337	0.212785	0.262889	0.031567	0.560212	0.297471	0.093511	0.18786	0.354454	0.269657	0.247272	0.268008	0.094632	0.101029	0.362312	0.144997	0.248398	0.18766	0.338871	0.053449	0.028758	0.173945	0.058291	0.328967	0.210946	0.373523	0.22209	0.164546	0.052682	0.209697	0.218208	0.068651	0.207596	0.125938	0.250712	0.079988	0.076239	0.189456
8.66667	-0.01136	-0.00165	-0.01221	-0.00886	0.010963	0.020067	0.269333	0.299977	0.166082	0.376676	0.285335	0.349404	0.274663	0.102957	0.098048	0.182386	0.293228	0.382987	0.175172	0.269306	0.206502	0.219433	0.227682	0.211221	0.178012	0.065271	0.262446	0.304513	0.345659	0.283577	0.221763	0.063519	0.073279	0.263361	0.224722	0.218352	0.123424	0.057187	0.159931	0.162983	0.280284	0.214599	0.077479	0.316268	0.141774	0.368001	0.102379	0.118604	0.278607
8.83333	-0.00922	0.002273	0.084138	0.00308	0.016902	0.062288	0.153896	0.508395	0.242849	0.407132	0.199687	0.400954	0.218624	0.328522	0.045843	0.377695	0.292453	0.299373	0.115664	0.242941	0.304584	0.183275	0.337199	0.053893	0.236601	0.16251	0.202493	0.22715	0.146676	0.310559	0.124786	0.032057	0.19594	0.151532	0.225556	0.180706	0.132162	0.093091	0.104573	0.0406	0.31474	0.219741	0.039336	0.310163	0.064831	0.287642	0.115688	0.149533	0.107542
9	0.037544	0.042176	-0.0162	-0.01039	0.027527	-0.00708	0.16481	0.250873	0.11914	0.340779	0.088365	0.369551	0.19909	0.336839	0.097622	0.44105	0.336943	-0.02522	0.19249	0.311084	0.180364	0.137681	0.278357	0.058198	0.191563	0.309736	0.707568	0.378043	0.26906	0.358561	0.091666	0.035284	0.16002	0.095479	0.678947	0.198885	0.333726	0.042783	0.206002	0.201823	0.202498	0.118438	0.074643	0.159455	0.085588	0.300703	0.086897	0.140157	0.195668
9.16667	-0.01237	0.004114	0.100867	0.028299	0.164669	0.009014	0.403886	0.212362	0.144166	0.253359	0.284692	0.397493	0.309778	0.097288	0.157029	0.273299	0.299245	0.328078	0.242865	0.282876	0.213673	0.238572	0.214028	0.114899	0.141299	0.372745	0.355147	0.029523	0.17213	0.28144	0.104458	0.129268	0.313191	0.271506	0.325977	0.096437	0.327046	0.131021	0.238185	0.233913	0.193542	0.227061	0.108305	0.123381	0.107333	0.096413	0.067005	0.071415	0.134221
9.33333	0.012482	0.022641	0.077202	0.065687	0.002019	0.038209	0.268148	0.150896	0.088615	0.32857	0.320222	0.278113	0.389896	0.284041	0.187473	0.448142	0.335635	0.367708	0.242336	0.194782	0.318732	0.174278	0.066051	0.133267	0.208828	0.262538	0.578963	0.403012	0.17731	0.303146	0.089782	0.10235	0.067433	0.249701	0.531067	0.170446	0.178948	0.095246	0.095891	0.018956	0.154558	0.293709	0.06251	0.173956	0.136439	0.317662	0.171875	0.195208	0.195391
9.5	0.029992	0.011094	0.025072	0.0215	0.008713	-0.00647	0.24223	0.249835	0.199828	0.285662	0.099731	0.366172	0.232624	0.475433	0.178266	0.313867	0.447862	0.055271	0.283824	0.196412	0.226143	0.20708	0.246602	0.121456	0.100946	0.278409	0.226085	0.052587	0.137083	0.241645	0.217822	0.092838	0.103621	0.123593	0.38379	0.087486	0.275031	0.14263	0.254265	0.021329	0.15125	0.188003	0.115954	0.352809	0.018987	0.348858	0.112854	0.099645	0.168717
9.66667	-0.00964	-0.00589	-0.01594	0.045931	-0.01042	0.01059	0.674267	0.187932	0.090689	0.317109	0.186163	0.401543	0.204513	0.353703	0.066293	0.262622	0.348512	0.321423	0.130394	0.22005	0.393964	0.281822	0.435841	0.127005	0.126443	0.275263	0.357961	0.097248	0.396283	0.264192	0.135297	0.03091	0.129241	0.144105	0.25224	0.159849	0.230158	0.08121	0.198682	0.351935	0.225487	0.180435	0.114928	0.021024	0.141116	0.293827	0.160367	0.138823	0.088303
9.83333	0.006502	0.088492	-0.0161	-0.01169	0.025428	0.081617	0.166089	0.152186	0.134081	0.408747	0.149993	0.244959	0.149221	0.183426	0.035085	0.350111	0.347343	0.512669	0.187204	0.346256	0.298533	0.45185	0.229673	0.160126	0.109312	0.239356	0.091643	0.215178	0.274745	0.35355	0.25602	0.08832	0.131706	0.217752	0.333031	0.22336	0.103194	0.076768	0.28302	0.141827	0.185972	0.16477	0.10241	0.100816	0.153924	0.253568	0.191249	0.14575	0.136765
10	-0.01117	-0.00592	0.005731	0.025563	-0.01174	-0.00721	0.426012	0.254262	0.130911	0.181436	0.134117	0.276436	0.363125	0.181877	0.102937	0.246232	0.384974	0.117617	0.258182	0.245105	0.412088	0.153625	0.292565	0.015316	0.224554	0.251761	0.301318	0.205325	0.019177	0.367991	0.163245	0.116874	0.178884	0.267293	0.19438	0.114229	0.261657	0.077853	0.146465	0.069623	0.327048	0.226384	0.09835	0.341227	0.216183	0.26768	0.111791	0.08918	0.166594
10.1667	-0.01105	0.011338	0.041445	-0.01066	0.011479	0.000477	0.419195	0.506865	0.07639	0.299587	0.200821	0.370992	0.188115	0.24657	0.057944	0.244111	0.375237	0.191715	0.207103	0.175806	0.357334	0.14961	0.410765	0.302384	0.145802	0.538794	0.22328	0.163979	0.082756	0.301065	0.162463	0.09873	0.118048	0.263899	0.718779	0.27189	0.142169	0.103907	0.135264	0.090028	0.168267	0.180282	0.030507	0.13459	0.153444	0.329058	0.200641	0.145799	0.18446
10.3333	-0.01118	-0.00382	-0.01292	0.02141	0.021755	0.028837	0.185886	0.286597	0.247615	0.388657	0.364127	0.330877	0.264335	0.182681	0.069213	0.366116	0.356369	0.537493	0.402256	0.206206	0.408679	0.165251	0.12579	0.178497	0.111897	0.203997	0.201362	0.220495	0.021827	0.222396	0.07355	0.099118	0.096441	0.201433	0.282966	0.10759	0.229415	0.074365	0.187724	0.114747	0.221415	0.043889	0.09118	0.144793	0.102629	0.195335	0.154999	0.145081	0.183349
10.5	-0.01098	-0.00646	-0.01705	0.002463	0.008977	0.011434	-0.00442	0.264476	0.135065	0.376326	0.292869	0.505986	0.163436	0.230343	0.075986	0.31741	0.388578	0.379177	0.076899	0.215157	0.218744	0.156784	0.436629	0.060396	0.154994	0.144301	0.346275	0.265091	0.115675	0.279913	0.142811	0.087078	0.082073	0.230486	0.694673	0.373657	0.12007	0.139452	0.395407	0.104742	0.18935	0.178779	0.077585	0.209637	0.110431	0.336011	0.157512	0.083781	0.187632
10.6667	0.028006	0.044352	-0.00643	0.008067	-0.00703	-0.00636	0.247971	0.16146	0.124298	0.358975	0.138166	0.397135	0.189279	0.094851	0.167894	0.181159	0.385472	0.306746	0.222727	0.190345	0.180122	0.153293	0.212269	0.175479	0.156547	0.258001	0.163709	0.179332	-0.01338	0.326003	0.184424	0.132549	0.04264	0.184565	0.36118	0.051506	0.130639	0.128324	0.169495	0.073215	0.222635	0.106075	0.035817	0.178835	0.133776	0.346364	0.131067	0.136479	0.128479
10.8333	0.027136	0.020843	0.011908	0.010525	0.021366	0.016255	0.237678	0.263847	0.08141	0.469139	0.223821	0.327757	0.247957	0.076668	0.172856	0.331734	0.414232	-0.0035	0.16126	0.157108	0.143386	0.147741	0.233543	0.075277	0.209973	0.178364	0.247243	0.297744	0.278492	0.299047	0.209008	0.053185	0.213291	0.186881	0.392932	0.16235	0.24325	0.076475	0.164372	0.028017	0.175945	0.121439	0.09663	0.265337	0.135646	0.33348	0.189561	0.102253	0.111873
11	-0.01279	0.004446	0.102362	0.060936	0.051043	-0.00631	0.24618	0.202289	0.175184	0.158514	0.155021	0.289577	0.262085	0.279766	0.17434	0.359882	0.307655	0.494908	0.394521	0.194267	0.231883	0.243698	0.271603	0.246073	0.159997	0.267303	0.28722	0.161992	0.125081	0.318091	0.179719	0.085931	0.207868	0.158675	0.5996	0.283889	0.139128	0.179748	0.253768	0.017726	0.148605	0.197459	0.171397	0.34176	0.101502	0.163079	0.10835	0.150732	0.187499
11.1667	0.077792	0.019878	-0.01517	0.040398	0.087385	0.02855	0.481927	0.223552	0.149976	0.25443	0.456186	0.280729	0.118201	0.192075	0.046679	0.476589	0.397807	0.637316	0.268656	0.160998	0.281705	0.249662	0.214906	0.270169	0.182084	0.158964	0.140137	0.140963	0.116895	0.376682	0.234766	0.065397	0.201369	0.218773	0.275014	0.199438	0.239512	0.125788	0.206223	0.178402	0.093627	0.203605	0.081619	0.201637	0.027706	0.231176	0.119648	0.120896	0.159747
11.3333	0.06052	0.034526	0.029302	0.046501	0.028069	0.011765	0.148836	0.277011	0.133547	0.247243	0.276461	0.419772	0.213799	0.296966	0.130824	0.291188	0.271395	0.209826	0.233401	0.195741	0.173985	0.320836	0.444042	0.163835	0.180493	0.148708	0.148323	0.297314	0.373457	0.363695	0.276079	0.070331	0.093004	0.055707	0.13992	0.100948	0.191109	0.068464	0.238787	0.151194	0.311867	0.177587	0.090719	0.180724	0.176985	0.368113	0.274709	0.157656	0.258787
11.5	-0.01178	0.040887	0.043514	-0.01152	-0.00963	-0.0053	0.089297	0.32609	0.172866	0.262838	0.308534	0.224847	0.204163	0.230624	0.042957	0.458518	0.286743	0.202334	0.154285	0.0976	0.219538	0.100379	0.078513	0.354854	0.10175	0.230486	0.410674	0.183708	0.183316	0.189892	0.459329	0.090723	0.040028	0.113959	0.103512	0.233548	0.299924	0.062478	0.137172	0.249111	0.220885	0.167431	0.059717	0.269545	0.246661	0.224702	0.125268	0.121925	0.240783
11.6667	0.094917	0.040476	-0.00908	0.034067	0.006141	0.023386	0.092789	0.257306	0.151557	0.191778	0.238135	0.343263	0.177879	0.18715	0.130712	0.121811	0.27631	-0.0251	0.297285	0.226838	0.241788	0.262734	0.082383	0.080081	0.25596	0.137173	0.187944	0.273895	0.004265	0.220356	0.279036	0.057839	0.089285	0.089521	0.259525	-0.00054	0.196292	0.125145	0.257405	0.104014	0.182766	0.262599	0.052584	0.036495	0.089986	0.516467	0.10568	0.212529	0.218753
11.8333	0.015555	0.011341	0.065153	0.133111	0.02234	0.019387	0.211041	0.306384	0.140936	0.138316	0.120427	0.272256	0.244394	0.182117	0.068436	0.21749	0.278902	0.102049	0.244993	0.212844	0.279062	0.175844	0.106573	0.135179	0.231125	0.245733	0.238145	0.173087	0.080003	0.220843	0.269408	0.08069	0.08886	0.093617	0.189824	0.217038	0.190425	0.112094	0.215505	0.01795	0.108238	0.180242	0.08797	0.19933	0.119663	0.161163	0.144951	0.144351	0.200471
12	0.039575	0.05955	-0.00946	0.061624	-0.01113	0.034815	0.070111	0.197835	0.15768	0.262647	0.358214	0.25871	0.181341	0.381623	0.03242	0.262252	0.370662	0.856544	0.284471	0.183073	0.20712	0.249155	0.139348	0.071226	0.145681	0.252339	0.148339	0.203596	0.229241	0.314291	0.205365	0.110333	0.24177	0.018133	0.108855	0.210364	0.295874	0.131673	0.150541	0.110272	0.068776	0.163855	0.095981	0.225092	0.045203	0.288309	0.128852	0.128569	0.192425
12.1667	0.01875	0.030092	-0.01549	0.094213	0.011529	0.04007	0.037736	0.253171	0.259423	0.219767	0.177655	0.293563	0.174479	0.194522	0.195365	0.213204	0.27337	-0.01061	0.282247	0.134686	0.195512	0.276212	0.317198	0.127466	0.207258	0.251514	0.269411	0.505588	0.177885	0.240018	0.388966	0.072093	0.127324	0.059734	0.18158	0.188534	0.185022	0.049002	0.079622	0.329936	0.145115	0.166428	0.017922	0.091284	0.134621	0.149971	0.151083	0.103873	0.198087
12.3333	0.071201	-0.00574	0.013609	0.024226	0.021719	0.024781	0.180992	0.239593	0.127798	0.18217	0.240762	0.337029	0.268157	0.191513	0.105297	0.223585	0.173503	0.387697	0.129115	0.219079	0.241126	0.327656	0.281656	0.088085	0.12821	0.239924	0.182585	0.140202	0.092413	0.254025	0.192849	0.120877	0.083674	0.191677	0.265274	0.068527	0.108839	0.132882	0.092193	0.29379	0.109667	0.13803	0.093403	0.098132	0.094665	0.119838	0.108927	0.161969	0.132002
12.5	0.228764	0.019881	-0.01415	0.038301	0.029382	-0.00282	0.248665	0.210035	0.091248	0.277363	0.242638	0.314266	0.133989	0.260415	0.044623	0.149733	0.330992	0.590555	0.098385	0.065177	0.196152	0.140156	0.066465	0.133666	0.119261	0.110104	0.193578	0.343947	0.227342	0.292566	0.240406	0.11155	0.26684	0.129928	0.312971	0.408223	0.038699	0.128614	0.141491	0.315396	0.143982	0.207697	0.091449	0.259059	0.056824	0.229739	0.112732	0.135808	0.159249
12.6667	0.041349	0.027742	-0.01595	0.051781	-0.00592	0.018264	0.034514	0.182811	0.160493	0.2223	0.10042	0.243325	0.110261	0.29632	0.12106	0.242157	0.353647	0.146569	0.163574	0.078903	0.152839	0.194364	0.201169	0.229387	0.151675	0.198076	0.158318	0.315321	0.145065	0.233192	0.173838	0.085576	0.171656	0.143804	0.076067	0.167578	0.054377	0.140531	0.115962	0.015217	0.233727	0.454543	0.150491	0.218543	0.138342	0.40497	0.217524	0.16405	0.185767
12.8333	-0.01324	0.034209	-0.01547	-0.01164	0.094145	0.149733	0.216647	0.178852	0.096571	0.42383	0.129046	0.213334	0.280191	0.226684	0.121583	0.405599	0.280626	-0.02851	0.102287	0.124614	0.224572	0.328658	0.112748	0.168832	0.142999	0.13116	0.059498	0.183099	0.257923	0.226742	0.07559	0.052567	0.069859	0.029844	0.146046	0.246587	0.14427	0.144072	0.141333	0.05401	0.060927	0.248274	0.111666	0.087964	0.147624	0.164926	0.155552	0.098012	0.181
13	-0.01218	0.039687	0.100573	0.047367	-0.00757	0.11934	0.118269	0.230477	0.098489	0.206201	0.345479	0.290703	0.209056	0.2244	0.116351	0.222137	0.243707	0.545992	0.034279	0.146719	0.193264	0.221862	0.172348	0.100689	0.287996	0.139948	0.314774	0.238182	0.03598	0.270163	0.171008	0.127142	0.06778	0.244244	0.205216	0.067576	0.210314	0.090096	0.233266	0.213979	0.210347	0.114058	0.103499	0.18119	0.226789	0.145889	0.131869	0.198419	0.276527
13.1667	0.038614	-0.0053	-0.01797	-0.0121	0.037837	0.006691	0.104748	0.305041	0.259484	0.293181	0.172261	0.387988	0.135251	0.298545	0.052712	0.215519	0.171929	0.121068	0.074255	0.077372	0.204408	0.147165	0.143847	-0.01596	0.176458	0.19112	0.319171	0.219864	0.009366	0.17591	0.159621	0.029102	0.083595	0.116276	0.209724	0.097071	0.172083	0.084384	0.201427	0.176278	0.22293	0.209593	0.097164	0.117273	0.064768	0.059734	0.173543	0.143342	0.27997
13.3333	-0.00999	0.00777	0.00502	0.014768	-0.00229	-0.0062	0.012685	0.227154	0.172683	0.128704	0.209673	0.231223	0.202354	0.126654	0.108345	0.183713	0.210432	0.099846	0.200059	0.171075	0.210932	0.220905	0.220047	0.033728	0.177998	0.143919	0.14665	0.155581	0.130269	0.288826	0.200118	0.043393	0.186705	0.104542	0.246232	0.095833	0.063661	0.120501	0.221031	0.201065	0.210945	0.153121	0.056781	0.09043	-0.0007	0.206112	0.163577	0.107485	0.091267
13.5	-0.01115	0.00249	0.012432	0.017874	0.021756	-0.00694	0.119986	0.101584	0.109262	0.104035	0.17161	0.304425	0.231829	0.26177	0.13968	0.407574	0.231255	0.079797	0.095486	0.155057	0.261955	0.12949	0.274979	0.351184	0.223078	0.263982	0.27628	0.058609	0.256835	0.223408	0.164729	0.042291	0.071998	0.024736	0.194592	0.122499	0.022281	0.119877	0.128809	0.082215	0.101626	0.134726	0.084869	0.085916	0.176525	0.236473	0.143152	0.153256	0.104219
13.6667	-0.01272	0.011665	0.011041	0.047799	0.016455	0.01062	0.193461	0.500472	0.076857	0.155601	0.125983	0.226081	0.143038	0.228002	0.135075	0.208874	0.242389	0.247646	0.069522	0.10709	0.195942	0.216526	0.151364	0.102744	0.184506	0.174249	0.131753	0.149856	0.156443	0.284463	0.128901	0.077193	0.059565	0.234332	0.261093	0.136412	0.276679	0.125483	0.162323	0.136898	0.205583	0.095782	0.098207	0.070442	0.054825	0.060998	0.213172	0.124535	0.131297
13.8333	-0.00285	0.005994	0.062378	0.030044	0.058527	0.007734	0.244351	0.184527	0.256083	0.166943	0.291921	0.249285	0.233807	0.264509	0.113499	0.292067	0.287701	0.140692	0.003778	0.115199	0.307275	0.340993	0.120999	0.061393	0.153237	0.203867	0.290154	0.255485	0.24307	0.221614	0.194213	0.109823	0.102556	0.489283	0.091	0.079422	0.122688	0.095983	0.112313	0.290093	0.221572	0.198846	0.022309	0.077377	0.041676	0.120232	0.181843	0.135682	0.142022
14	0.003859	0.024523	0.008461	-0.00908	0.046646	0.021792	0.184113	0.093264	0.197961	0.169176	0.118205	0.204671	0.158685	0.05161	0.228532	0.075905	0.258114	0.060953	0.072859	0.097068	0.144754	0.231097	0.174132	0.070255	0.186368	0.134103	0.026313	0.101157	0.069284	0.166503	0.18768	0.061301	0.11384	0.075512	0.181216	0.046431	0.069746	0.053842	0.127928	0.070606	0.0642	0.139395	0.062318	0.114785	0.071552	0.137326	0.149126	0.098252	0.192795
14.1667	0.043352	0.026809	0.069778	-0.01054	0.00474	0.057855	0.132468	0.219356	0.070995	0.215515	0.204116	0.322637	0.058647	0.192492	0.28714	0.13551	0.350872	0.12198	0.173692	0.175242	0.208021	0.192641	0.046561	0.132066	0.205177	0.260391	0.257802	0.207658	0.124603	0.112788	0.267023	0.047866	0.115138	0.056414	0.176427	0.130406	0.119612	0.144928	0.079272	0.081252	0.101434	0.127182	-0.00409	0.190232	0.044405	0.168276	0.125717	0.088039	0.153302
14.3333	-0.01343	0.042635	-0.01836	-0.01045	-0.01113	0.057509	0.171056	0.095368	0.216207	0.224427	0.282908	0.292929	0.080876	0.225141	0.151525	0.134079	0.113854	0.169356	0.223382	0.15191	0.201384	0.053725	0.421206	0.159151	0.207833	0.213922	0.145575	0.15814	0.112745	0.169373	0.098607	0.044322	0.180831	0.302107	0.110079	0.014877	0.170131	0.11033	0.236584	0.145456	0.110913	0.150701	0.063408	0.226185	0.10205	0.163985	0.045389	0.139256	0.086745
14.5	-0.00166	0.001127	0.065529	-0.01163	0.01833	-0.00676	0.056737	0.453606	0.141558	0.174141	0.291371	0.257654	0.16736	0.094321	0.141233	0.139671	0.184693	0.039559	0.077644	0.166098	0.182641	0.183259	0.181957	0.12966	0.210257	0.208203	0.087708	0.097273	0.174151	0.242139	0.141139	0.080715	0.05726	0.136228	0.259987	0.117104	0.083237	0.11179	0.155836	0.097707	0.112441	0.165735	0.037215	0.108124	0.102226	0.180732	0.151196	0.136816	0.05418
14.6667	-0.01001	0.009934	-0.01802	-0.01216	0.007214	0.034424	0.042901	0.138877	0.087758	0.181713	0.231423	0.265657	0.252436	0.106538	0.173131	0.228687	0.212088	0.373792	0.26147	0.118211	0.206485	0.169445	0.148766	0.025961	0.159583	0.140207	0.180173	0.091611	0.202913	0.289449	0.207651	0.090489	0.09495	-0.00582	0.268418	0.178188	0.222017	0.157019	0.252994	-0.01262	0.049077	0.030747	0.142732	0.060117	0.168644	0.059809	0.11376	0.119453	0.104572
14.8333	-0.00983	-0.00606	-0.0119	0.046233	0.006228	0.010791	0.231498	0.185334	0.094078	0.282471	0.098211	0.21388	0.104748	0.140142	0.086637	0.158352	0.338793	0.357031	0.140325	0.05782	0.167796	0.248507	0.062919	0.034177	0.074437	0.156203	0.054375	0.114122	0.242221	0.143778	0.191918	0.074919	0.182502	0.107193	0.153723	0.065028	0.071589	0.141596	0.216392	0.062458	0.066128	0.121441	0.042286	0.153009	0.0308	0.066955	0.098768	0.074145	0.097697
15	0.12243	0.008502	-0.00977	0.023169	0.016244	0.013171	0.04751	0.206102	0.137734	0.203554	0.153468	0.215655	0.214074	0.211229	0.102576	0.170838	0.278652	0.14011	0.157562	0.103388	0.142922	0.198858	0.074301	0.1057	0.085952	0.255572	0.281071	0.268752	-0.01355	0.198419	0.145716	0.057835	0.104498	-0.01123	0.142729	0.099085	-0.00857	0.149502	0.157557	0.039026	0.142456	0.075155	0.056202	0.107436	0.059051	0.141447	0.097652	0.104388	0.128225
15.1667	-0.01263	0.028686	0.520015	0.007197	0.02725	0.016012	0.128409	0.116085	0.12415	0.221348	0.192139	0.297793	0.184146	0.342702	0.122558	0.112881	0.370009	0.288714	0.168185	0.092925	0.155389	0.083935	0.067815	0.108708	0.121047	0.120946	0.130601	0.172812	0.21529	0.138394	0.148998	0.030468	0.088427	0.08939	0.026788	0.034737	0.210816	0.16268	0.077864	0.032618	0.075335	0.078335	0.030718	0.061502	0.10672	0.029741	0.145375	0.097578	0.157525
15.3333	0.062326	0.022991	-0.01586	0.014415	0.000413	0.004496	0.095661	0.173946	0.133108	0.180129	0.064962	0.2124	0.165546	0.073942	0.199011	0.189434	0.180865	0.925954	0.032204	0.078612	0.108439	0.223758	0.156705	0.055911	0.218895	0.224028	0.102865	0.203951	-0.0158	0.232912	0.165782	0.068243	0.000182	0.101498	0.126012	0.085719	0.103746	0.127279	0.297567	0.012342	0.13616	0.104712	0.065858	0.161619	0.064474	0.152093	0.084893	0.117788	0.126306
15.5	-0.01087	0.046186	-0.00619	-0.01195	-0.01203	0.045167	0.153346	0.155467	0.127383	0.227137	0.053712	0.223726	0.096977	0.099696	0.178224	0.256521	0.181281	0.12694	0.126751	0.090365	0.357869	0.193102	0.077271	0.052703	0.149095	0.232634	0.0741	0.174507	0.103252	0.201835	0.20482	0.08684	0.095683	0.051738	0.212135	0.179464	0.038584	0.093575	0.152632	0.12114	0.096078	0.052561	0.089275	0.076279	0.028434	0.070432	0.119759	0.09682	0.201909
15.6667	-0.01291	0.02304	-0.01046	0.03265	0.04769	0.007937	0.099223	0.20914	0.173764	0.143158	0.195285	0.163685	0.19749	0.081758	0.063279	0.144144	0.233662	0.232526	0.160295	0.053046	0.178904	0.188483	0.038106	0.19612	0.150071	0.182582	0.201165	0.052107	0.145097	0.141555	0.134014	0.057648	0.155038	0.212622	0.116982	0.291062	0.117054	0.161458	0.102983	0.404913	0.106906	0.195454	0.004971	0.090101	0.063428	0.15312	0.068387	0.069712	0.228863
15.8333	-0.01367	0.017337	-0.01649	0.010282	0.132569	-0.00514	0.065818	0.172723	0.176076	0.131442	0.128082	0.196371	0.081126	0.171739	0.120461	0.182609	0.358156	0.021771	0.167782	0.066667	0.142144	0.161772	0.079338	0.069654	0.175724	0.242588	0.188447	0.070869	0.098779	0.144439	0.195272	0.080488	0.188124	0.109974	0.170495	0.190515	0.032951	0.117019	0.165668	0.03929	0.044839	0.145403	0.065208	0.028548	0.056829	0.187683	0.160814	0.128746	0.145626
16	-0.0122	-0.00573	0.006729	0.032474	0.08061	0.022673	0.052547	0.253097	0.078747	0.237048	0.118695	0.299606	0.176883	0.049506	0.085253	0.107339	0.189777	0.069354	0.289451	0.123417	0.086567	0.128242	0.30244	0.090366	0.057526	0.110135	0.150948	-0.0075	-0.01393	0.208119	0.231898	0.06012	0.081919	0.044538	0.312083	0.137776	0.106973	0.119721	0.115769	-0.01351	0.085774	0.098362	0.045422	0.087004	0.09659	0.110213	0.088156	0.123799	0.104181
16.1667	0.02512	0.023788	-0.02039	-0.01186	0.047793	-0.00714	0.136035	0.144006	0.154611	0.185032	0.31593	0.238893	0.130538	0.067474	0.12704	0.107477	0.115308	0.279739	0.08313	0.139578	0.082813	0.184615	0.251474	0.040743	0.166041	0.217927	0.079007	0.04329	0.044015	0.127841	0.177302	0.04499	0.079276	0.181108	0.128909	0.305585	0.106937	0.099531	0.089355	0.124037	0.003352	0.032069	0.115759	0.010632	0.08275	0.192032	0.171255	0.143715	0.126123
16.3333	0.305959	0.0425	-0.01719	0.017016	0.07991	0.034735	0.074681	0.203776	0.142045	0.11002	-0.00718	0.263271	0.185352	0.240769	0.084185	0.084135	0.279049	-0.01923	0.002201	0.093157	0.116324	0.109683	0.238364	-0.01139	0.158608	0.087566	0.077259	0.256744	0.058485	0.20081	0.121643	0.047838	0.125215	0.120843	0.249866	0.161833	0.069297	0.168264	0.14882	0.128478	0.120777	0.10073	0.021887	0.080521	0.036891	0.062988	0.12294	0.080395	0.182444
16.5	0.047401	0.015901	-0.00198	0.198564	0.011196	0.068878	0.109582	0.14157	0.225393	0.059942	0.113867	0.249039	0.209794	0.117663	0.079691	0.068715	0.255679	-0.0304	0.10472	0.082522	0.162164	0.189762	0.166104	0.044043	0.142025	0.136396	0.153297	0.093099	0.072074	0.306668	0.187829	0.12441	0.083701	0.112814	0.149374	0.181632	0.033586	0.096292	0.10979	-0.01149	0.01971	0.092671	0.132352	0.036836	0.113224	0.1925	0.144844	0.086925	0.128605
16.6667	0.144479	0.03358	0.099687	0.011287	0.013723	0.010153	0.025051	0.144485	0.197704	0.157837	0.108924	0.187718	0.046067	0.066298	0.102154	0.064801	0.160913	0.099186	0.04081	0.088659	0.201762	0.127063	-0.0104	0.06593	0.196227	0.235127	0.037412	0.045138	0.052948	0.14436	0.103783	0.094974	0.080405	0.206073	0.047789	0.191354	0.049827	0.118226	0.097589	0.165325	0.055787	0.079384	0.027202	0.10367	0.081541	0.151369	0.127084	0.085409	0.112233
16.8333	-0.01132	0.010272	0.057655	-0.01093	-0.00992	0.028129	0.109929	0.143763	0.044458	0.10102	0.236468	0.166123	0.095474	0.133056	0.066807	0.082875	0.185961	0.315704	-0.00041	0.115033	0.159811	0.052347	0.043127	0.122807	0.097925	0.150829	0.042799	0.042772	0.106646	0.133951	0.191612	0.051511	0.094413	0.113519	0.148422	0.0261	0.117686	0.100012	0.152912	0.083272	0.07225	0.090926	0.017182	0.144592	0.034881	0.048739	0.155141	0.121823	0.110295
17	0.014196	0.034207	-0.01796	0.015349	0.049752	-0.00753	0.109373	0.13523	0.127281	0.103899	0.182157	0.181958	0.130587	0.059516	0.093988	0.229546	0.184514	-0.01439	0.13895	0.057494	0.132727	0.114233	0.173167	0.089468	0.121376	0.111071	0.046812	0.049297	0.219099	0.207432	0.251437	0.058782	0.121279	0.062724	0.15033	0.202615	0.066066	0.101189	0.173212	0.027106	0.050415	0.070643	0.023594	0.279907	0.109692	0.077833	0.124915	0.065412	0.067269
17.1667	-4e-05	0.013058	0.046867	0.104319	-0.01199	0.01686	0.207541	0.167178	0.067553	0.053658	0.093387	0.181205	0.064767	0.095088	0.099611	0.174751	0.261294	-0.0354	0.135971	0.072493	0.139946	0.262067	0.047999	0.132179	0.11796	0.165117	0.268978	0.056933	-0.00553	0.101008	0.099139	0.045316	0.100629	0.009663	0.241228	0.132736	0.020431	0.038649	0.095786	0.075617	0.139619	0.037374	0.056203	0.111181	0.068129	0.111228	0.149605	0.090534	0.097002
17.3333	0.013164	0.032062	-0.01757	0.04394	0.01437	-0.0065	0.006069	0.23969	0.085406	0.1279	0.360012	0.126273	0.178733	0.24289	0.067512	0.125323	0.160213	0.115791	0.047851	0.110118	0.064054	0.094036	0.129845	-0.01373	0.086838	0.085835	0.137165	0.054786	0.371223	0.152426	0.094864	0.180312	0.063304	0.022556	0.113893	0.111825	0.119574	0.096156	0.095772	0.042553	0.077748	0.123453	0.029048	0.028112	0.055793	0.304954	0.128184	0.05536	0.187043
17.5	0.047408	0.017224	-0.02267	0.127099	0.115475	0.053325	0.123472	0.028717	0.097835	0.081092	0.175875	0.174694	0.100678	0.267927	0.06026	0.158816	0.276471	0.092574	0.104459	0.098717	0.109864	0.027455	0.126147	0.032428	0.121275	0.099027	0.343293	0.037814	0.045066	0.154426	0.126817	0.039039	0.060993	0.217221	0.203288	0.034298	0.069932	0.065612	0.125667	0.080662	0.024732	0.086917	0.130282	0.127536	0.073567	0.120371	0.092031	0.087057	0.048268
17.6667	0.070781	0.003483	0.055213	0.042999	0.018965	0.015585	0.200721	0.107528	0.09721	0.086265	0.154564	0.200194	0.101237	0.153677	0.123694	0.106076	0.130614	0.010261	0.046224	0.100303	0.039769	0.119839	0.303831	0.161168	0.129366	0.109	0.126405	0.073028	0.177189	0.139785	0.139264	0.015999	0.059276	0.024002	0.089787	0.035993	0.033162	0.117475	0.213829	0.130276	0.066877	0.136797	0.032196	0.118106	0.023516	0.058362	0.144948	0.101586	0.101208
17.8333	0.004893	0.017454	0.017311	-0.01161	0.013061	-0.00422	-0.01105	0.131032	0.10606	0.061233	0.115743	0.131957	0.123015	0.035357	0.122073	0.097521	0.237115	0.240725	0.013016	0.054745	0.093282	0.159047	0.279291	0.085674	0.268402	0.07703	0.115826	0.10273	0.076168	0.098663	0.062183	0.066986	0.131023	0.049953	0.022974	0.083402	0.132414	0.105578	0.099959	0.117103	0.140149	0.129882	0.067111	0.238327	-0.00484	0.063613	0.106406	0.06061	0.084564
18	0.004843	0.022491	0.149342	0.031746	-0.01173	0.030189	0.046057	0.131915	0.070609	0.069675	0.190144	0.154677	0.192385	0.21244	0.068209	0.072119	0.223606	-0.03481	0.125799	0.059239	0.028434	0.062487	0.134441	0.090884	0.165911	0.120701	0.081099	0.105047	-0.01629	0.100776	0.13708	0.028154	0.09831	0.151425	0.164942	0.047037	0.03398	0.103886	0.07473	0.073016	0.073476	0.060428	0.037554	0.128585	0.034184	0.023771	0.121802	0.06892	0.07281
18.1667	-0.01315	0.039322	0.342598	-0.01185	-0.01223	0.042942	0.074751	0.145102	0.050444	0.135359	0.070662	0.197888	0.092273	0.106584	0.278072	0.104911	0.177976	0.120722	0.097388	0.064718	0.025943	0.123644	0.24229	0.045224	0.129328	0.077373	0.196337	0.176388	0.151202	0.200384	0.074176	0.074333	0.151612	0.140866	0.059843	0.139552	0.102764	0.126887	0.172509	0.095046	0.061135	0.106226	0.002812	0.007162	0.113638	0.040502	0.133524	0.060741	0.051241
18.3333	0.033461	0.018878	0.1141	0.018458	0.02175	0.028045	0.01102	0.1559	0.092383	0.089414	0.133239	0.196155	0.015314	0.086793	0.140208	0.067356	0.166899	0.128422	0.029303	0.023833	0.088146	0.237768	0.109859	-0.01205	0.157657	0.054943	0.505608	0.074023	0.036719	0.122833	0.105514	0.038789	0.188462	0.129185	0.048046	0.089245	0.011945	0.105572	0.091553	0.00261	0.021669	0.016233	-0.00228	0.099215	0.072883	0.0757	0.13462	0.071183	0.07753
18.5	0.236707	0.012928	0.031394	0.013953	0.029923	0.034987	0.072809	0.098864	0.097191	0.136931	0.298689	0.130248	0.089887	0.127947	0.106714	0.227277	0.214382	-0.02296	0.032943	0.085979	0.09276	0.097931	0.025667	0.102947	0.066305	0.021255	0.087211	0.058459	0.178334	0.065006	0.107018	0.073755	0.164018	0.061146	0.265045	0.363508	0.016748	0.097432	0.242778	0.108694	0.114046	0.102424	0.016464	0.140106	0.056732	0.058402	0.080579	0.063774	0.074995
18.6667	0.054989	0.009391	0.101647	0.069097	-0.01256	0.017342	0.057277	0.087672	0.123222	0.119311	0.146562	0.136127	0.112316	0.079237	0.092333	0.070345	0.260685	0.541033	0.050161	0.072816	0.135758	0.330502	0.04386	-0.00407	0.084483	0.129741	0.029211	0.078511	0.028596	0.06406	0.102443	0.049615	0.087415	0.08645	0.05237	0.06242	-0.00788	0.061132	0.102853	0.046863	0.096172	0.029956	0.002051	0.248947	0.027511	0.122488	0.07651	0.06003	0.076366
18.8333	-0.01357	0.0546	-0.01763	0.025402	-0.01275	-0.00086	0.004369	0.123966	0.115943	0.091966	0.115367	0.112963	0.125745	0.095983	0.12428	0.050783	0.163755	0.269137	0.076865	0.044672	0.042684	0.09324	0.077288	0.114815	0.090372	0.050757	0.08735	0.051129	0.045937	0.048211	0.082344	0.014766	0.042988	0.044412	0.104555	0.059311	0.036148	0.107301	0.071338	0.137922	0.052678	0.05816	0.02074	0.156561	0.071512	0.008673	0.058582	0.069974	0.098498
19	0.020348	0.00938	-0.00019	-0.01081	0.007135	0.009914	0.014963	0.117312	0.027325	-0.00293	0.147016	0.124124	0.117586	0.107898	0.23608	0.046247	0.124235	-0.0246	0.120462	0.020462	0.12271	0.111081	0.179799	0.194653	0.092623	0.037584	0.23326	0.096088	0.03724	0.051876	0.021716	0.037629	0.040505	0.034789	0.090961	0.03307	0.149793	0.111989	0.158555	0.024904	0.140593	0.031882	0.036441	-0.01362	0.018056	0.073158	0.151913	0.056527	0.045206
19.1667	-0.01235	-0.00583	0.02149	0.013246	0.040164	0.030094	0.056598	0.110809	0.054176	0.06295	0.056985	0.127523	0.055507	0.04441	0.042642	0.104623	0.202686	0.053713	0.040365	0.037199	0.037707	0.117687	0.032197	-0.0098	0.095358	0.068326	0.029112	0.028783	-0.01658	0.080663	0.038003	0.060294	0.101449	0.021317	0.113916	0.015895	0.005487	0.143649	0.081387	0.073895	0.064698	0.056376	0.036467	-0.01288	0.049321	0.102569	0.073374	0.046608	0.005747
19.3333	-0.01455	0.039204	0.238161	-0.01221	0.035779	0.010892	-0.00897	0.210698	0.04902	0.111328	0.116812	0.146282	0.082859	0.015467	0.114149	0.051748	0.082751	0.075184	0.035346	0.05354	0.092886	0.13246	-0.01403	0.036264	0.102162	-0.00465	0.046373	0.0364	-0.01442	0.065622	0.115251	0.037394	0.079533	0.019509	0.028069	0.088198	0.040378	0.056982	0.069861	0.138727	0.125477	0.100107	0.075812	0.048299	-0.00561	0.036155	0.131907	0.059963	0.047764
19.5	0.038833	0.037506	0.042788	0.022755	0.020104	0.049261	0.218575	0.052621	0.06603	0.143289	0.731364	0.167059	0.151605	-0.01004	0.116077	0.026587	0.102325	-0.02811	0.08468	0.026085	0.085862	0.152257	0.039337	0.068226	0.112392	0.033681	0.03635	0.03026	0.278633	0.043064	0.026032	0.061243	0.109741	0.03484	-0.0097	0.041371	0.063247	0.068511	0.208924	-0.01216	0.022376	0.041279	0.01866	0.192816	0.042233	0.053934	0.082163	0.052408	0.00601
19.6667	0.040269	0.014048	0.039142	-0.00064	-0.0118	0.022874	0.022046	0.081314	0.089892	0.13611	0.071925	0.223441	0.024317	0.075226	0.087839	0.128959	0.148056	0.402354	0.109494	0.069018	0.027994	0.186166	0.026288	0.274516	0.093865	0.086125	-0.00892	0.026054	0.007329	0.090084	0.061032	0.064852	0.188721	0.01886	0.073755	0.044203	0.043256	0.1079	0.063149	-0.01389	-0.00532	0.063055	0.020521	0.158487	0.07761	0.040711	0.088302	0.073555	0.035664
19.8333	-0.01185	0.028715	0.009402	-0.00909	0.008809	0.021734	0.09784	0.070916	0.036829	0.075676	0.067284	0.119338	0.097681	0.057557	0.069176	0.042162	0.178708	0.10763	-0.00633	0.058484	0.001472	0.088156	0.086108	0.046589	0.074945	0.022632	-0.00856	0.024529	-0.01379	0.051316	0.076172	0.024892	0.068894	0.066088	0.121538	0.006858	-0.00901	0.044658	0.063656	0.020465	0.119063	0.069193	0.020168	-0.00751	0.034835	0.093258	0.090957	0.074286	0.117617
20	0.010181	0.014162	-0.01767	0.04717	-0.01232	0.062401	0.014019	0.057556	0.117024	0.030546	0.126036	0.139939	0.083531	0.090021	0.042411	-0.00577	0.087596	-0.02978	0.048752	0.028494	0.074852	0.075918	0.10769	0.067208	0.092855	-0.00362	0.158323	0.028559	-0.005	0.038812	0.066835	0.019042	0.137185	0.050699	0.039633	0.043916	0.066171	0.148343	0.136482	0.021892	0.040472	0.06333	0.044813	0.025175	0.033191	0.053854	0.142542	0.030492	0.032875
20.1667	0.181499	-0.00602	-0.00749	0.016696	0.013633	0.031207	0.092542	0.032212	0.075675	0.048942	0.177817	0.152957	0.049995	0.034996	0.120467	0.080172	0.136707	0.211956	0.12074	0.071113	0.065575	0.069044	0.109351	0.021056	0.041369	0.008376	0.042679	0.035895	-0.01184	0.084138	0.086622	0.021381	0.162538	0.037415	0.061332	0.08208	-0.00766	0.14089	0.135463	-0.01102	0.016451	0.053142	0.001739	0.111889	0.077963	0.02013	0.098916	0.0876	0.057699
20.3333	0.065648	0.042652	0.050653	0.046415	0.006	0.002413	0.055908	0.079895	0.025022	0.059719	0.101389	0.077119	0.072252	-0.0066	0.148878	0.00656	0.165592	0.051576	0.233108	0.046747	0.064144	0.078874	0.135017	0.03184	0.155248	0.147547	0.109797	0.014337	-0.01488	0.071794	0.087127	0.068429	0.039466	-0.01311	0.060095	0.227044	0.064343	0.134795	0.100542	0.045366	0.040413	0.091776	-0.004	0.045543	0.039546	0.067766	0.085229	0.038722	0.042563
20.5	0.009401	0.002928	-0.01764	-0.01092	-0.01097	0.039397	0.041631	-0.00536	0.049977	0.022973	0.495846	0.100018	0.038047	0.127822	-0.00383	0.084311	0.076459	0.228228	-0.00428	0.020726	0.001195	0.104784	0.05426	0.167258	0.100873	0.06199	0.033483	0.023617	0.003414	0.083454	0.070301	0.031696	0.085009	0.038123	0.041971	0.073296	0.000977	0.114606	0.138019	0.034562	0.030691	0.131669	0.013667	0.07939	0.089884	-0.00632	0.047539	0.013154	0.040395
20.6667	0.010744	0.016069	-0.00626	0.03019	0.026291	-0.00497	-0.00996	0.136123	0.113731	0.162143	0.051317	0.064476	0.081643	0.001135	0.103189	0.008801	0.082615	0.010861	-0.00647	0.043511	0.035688	0.125657	0.182514	0.026238	0.08017	0.036433	0.120402	0.026165	0.047431	0.064524	0.01258	0.031146	0.050713	-0.01134	-0.01097	0.151642	-0.00602	0.100285	0.114125	0.044313	0.053824	0.018884	-0.00395	0.041234	0.041294	0.047271	0.094765	0.018291	0.02089
20.8333	0.167847	0.005901	-0.01486	-3e-06	0.019564	0.017248	-0.01086	0.078677	0.054115	0.03875	0.057783	0.08787	0.07934	0.182418	0.068115	0.008064	0.118332	0.012113	0.039524	0.060873	0.032104	0.112344	0.052135	0.047293	0.09178	0.055619	0.107696	-0.00342	-0.01403	0.039125	0.091061	0.062622	0.038723	0.119781	0.024201	0.173818	-0.00895	0.09084	0.101132	0.136354	0.066242	0.020351	0.014248	0.083098	0.057917	0.056803	0.050164	0.019087	0.038267
21	-0.01343	-0.00373	-0.01624	0.019419	0.02663	0.017541	-0.00737	0.03765	0.020228	0.073491	0.018397	0.065379	0.10299	0.011919	0.283916	0.027719	0.068779	0.203872	0.044781	0.026196	0.043923	0.112237	-0.01028	0.027481	0.147688	0.048936	0.103101	0.053416	0.069922	0.037334	0.019596	0.029229	0.062871	0.084091	0.206043	0.087185	0.067369	0.065248	0.083105	0.09852	0.052592	0.011709	-0.00135	0.062584	0.026621	0.009131	0.100685	0.041753	0.065881
21.1667	0.043725	4.64e-05	0.076276	0.057224	0.014905	0.030659	0.137603	0.088248	0.021347	0.053388	0.01476	0.109445	0.043216	0.04535	0.087307	0.162002	0.161121	-0.01867	0.018238	0.004153	0.043458	0.144412	0.04639	-0.01422	0.009183	0.037583	0.102159	0.02585	0.038546	0.034871	0.027777	0.018259	0.13724	0.051484	-0.01112	0.00489	0.065981	0.084288	0.068433	0.018496	0.084687	0.056386	0.016232	-0.01037	0.048289	0.096133	0.1258	0.039911	0.027192
21.3333	-0.0078	0.032684	0.070769	0.016384	0.022605	0.107734	0.047725	0.010771	0.032306	0.023973	0.024197	0.090276	0.078091	-0.00231	0.035262	0.038444	0.093594	-0.03022	0.053968	0.027046	0.049397	0.094737	0.005604	0.047901	0.047293	0.032064	0.032328	-0.00861	0.033331	0.08686	0.017055	0.050567	0.138668	0.03501	0.106884	0.019547	-0.00664	0.063866	0.039414	0.035425	0.037422	0.028466	-0.00397	0.09804	0.046724	0.018	0.109506	0.019556	0.082136
21.5	0.009239	0.018064	-0.01714	0.029122	0.09092	0.04266	0.075004	0.21404	0.019973	0.021505	0.041094	0.078562	0.063569	0.037095	0.082357	0.036652	0.08742	0.16696	-0.00606	0.029258	0.025669	0.079486	-0.01191	-0.0117	0.069075	0.056572	-0.01136	-0.00643	0.018877	0.083498	0.066013	0.029917	0.101084	-0.00479	0.034458	0.069145	-0.00986	0.118812	0.060349	0.060592	0.09267	0.001928	0.066243	-0.00185	0.020295	0.270248	0.041536	0.054504	0.01424
21.6667	-0.01171	0.005884	0.04654	0.048097	0.03897	0.030477	0.119156	0.011456	0.014624	0.031646	0.096858	0.036164	0.052271	0.026921	0.090964	0.107671	0.102475	0.699198	-0.00747	0.021726	0.030562	0.025794	0.036229	0.066741	0.068612	0.044986	0.124848	-0.0059	-0.0154	0.049116	0.013087	0.126651	0.041246	0.01917	-0.01149	0.174092	0.009591	0.06208	0.124799	0.084601	-0.0048	0.003475	0.027547	-0.01228	0.049639	0.097649	0.078985	0.065305	0.079979
21.8333	0.020743	0.000736	0.015899	0.011505	0.015944	0.040934	0.050763	0.031708	0.001272	0.037638	0.155485	0.093694	0.046166	0.035514	0.052248	-0.00285	0.126865	-0.03184	0.13921	0.056603	0.020589	0.071807	0.064581	-0.0115	0.026271	0.045216	0.024967	0.028824	-0.01839	0.009623	0.071005	0.041643	0.04618	0.024411	0.02559	0.052697	-0.00075	0.092757	0.049455	0.018515	0.024283	0.066246	-0.00363	0.020635	0.013329	0.078278	0.070969	0.027358	0.02115
22	0.003981	0.02592	0.105549	0.162271	0.052936	0.051152	0.07263	0.071066	0.058776	0.067288	0.138033	0.020621	0.019646	0.000172	0.064747	0.105716	0.068179	0.256722	0.050044	0.007275	0.015231	0.0328	0.028694	-0.0088	0.091535	0.024131	-0.00821	-0.00664	-0.01811	0.047243	0.049725	0.037019	0.064893	0.087423	0.025192	0.105732	0.066788	0.183914	0.097269	0.050095	0.061553	0.068682	0.012957	0.072871	-0.00563	0.018846	0.068213	0.068924	0.021616
22.1667	0.005654	0.054425	0.051214	0.025061	0.041811	0.003574	-0.00987	0.047601	0.042677	0.083202	-0.00359	0.105905	0.024472	0.108465	0.133737	-0.00494	0.085832	-0.05148	0.043357	0.027356	0.020041	0.124431	-0.01186	-0.01051	0.068648	0.047626	0.015944	0.041863	-0.00429	0.03817	0.073281	0.023323	-0.00541	0.054191	0.077418	-0.01046	0.063474	0.11403	0.01261	0.024942	0.032591	0.049961	0.090391	0.144693	0.028487	0.016291	0.068059	0.033156	0.020382
22.3333	0.004525	0.007514	0.043852	0.073092	0.017515	0.069756	0.147261	0.022251	0.03764	0.052255	0.028885	0.070436	0.010947	0.09427	0.048415	-0.00711	0.077885	0.090949	0.073915	0.039809	0.042634	0.070266	0.155864	0.092707	-0.00442	0.053808	0.019348	0.042333	-0.01134	0.066491	0.064666	0.032146	0.123121	0.070445	0.030035	0.061206	0.01526	0.116605	0.12197	-0.00881	0.005228	0.006261	0.031174	0.054244	-0.00558	0.0011	0.070849	0.045776	0.00534
22.5	0.027902	0.011782	-0.01768	0.157532	0.046606	0.026025	0.041863	0.090672	-0.00396	0.01272	0.092457	0.053405	0.014878	0.064353	0.044746	0.069571	0.064743	0.02103	0.122418	0.036011	0.054402	0.072001	0.059759	0.192934	0.083657	0.000213	-0.0096	-0.00697	0.007566	0.024598	0.026937	0.05245	0.10172	-0.01195	0.032972	-0.01061	0.023627	0.053134	0.017017	0.019289	0.03501	0.012182	0.029875	0.017886	0.015814	0.066156	0.057368	0.064571	0.024125
22.6667	-0.01248	0.036195	0.109834	-0.01362	0.013207	0.024113	0.10977	0.010438	0.087526	0.020601	0.117727	0.06371	0.008978	0.012089	-0.00387	0.004997	0.131076	0.164306	-0.00328	0.051563	0.063445	0.047203	-0.01252	0.084118	0.048833	-0.00511	0.071483	0.02888	0.349513	0.033604	0.004551	0.026087	0.020421	0.094977	0.18382	-0.01082	-0.00026	0.097806	0.058565	0.002105	0.080697	0.036752	0.019462	-0.01171	0.030478	-3.1e-05	0.057174	0.040514	0.089429
22.8333	0.043485	0.005385	0.015406	-0.01189	0.017414	0.008336	-0.0104	0.059716	0.007917	0.025474	0.000424	0.036339	0.030304	-0.00672	0.064604	0.040108	0.135963	-0.02971	0.138592	0.00995	0.042146	0.093211	0.048604	-0.01349	0.010772	0.073758	0.037984	-0.00428	-0.01251	0.063255	0.034708	0.048405	0.022436	-0.00967	-0.0078	0.07446	-0.00613	0.114912	0.09447	-0.0137	0.032047	0.048389	-0.00353	-0.01233	0.026952	0.039302	0.078688	0.007025	0.030329
23	0.035066	0.064968	0.020006	0.515834	0.102087	0.002709	-0.01257	-0.00632	0.035612	0.012699	0.050071	0.066549	0.072793	0.008032	0.064244	0.045116	0.076061	0.269728	0.070717	0.055676	0.039349	0.098707	0.124563	0.470168	0.01584	0.104753	-0.00173	0.0287	0.243886	0.063073	0.027337	0.038767	0.038587	-0.01009	0.07079	0.124622	0.023718	0.038871	0.076133	0.010986	0.020601	0.013795	0.030482	-0.01155	0.077249	0.048968	0.072109	0.015846	0.014137
23.1667	0.058925	0.062521	-0.01842	0.080492	0.106225	0.039875	0.039449	0.000756	0.030433	0.061981	0.148504	0.0485	0.041545	0.037415	0.062875	0.031732	0.088053	0.089034	0.06405	0.013217	0.061544	0.164866	-0.01568	-0.01317	0.080201	0.024764	0.02411	0.082371	0.044523	0.028065	0.014572	0.018241	0.023548	0.013777	0.068755	0.033079	-0.00938	0.086893	0.058335	0.019253	0.009885	0.019884	-0.00415	0.067032	0.054979	0.046027	0.032979	0.03948	0.005421
23.3333	0.028545	0.046446	-0.01814	-0.01276	-0.01291	-0.00751	0.05799	0.022507	0.074436	0.055792	0.1166	0.035624	-0.00353	0.010009	0.117438	0.016253	0.103366	-0.00554	0.026911	0.031187	0.026054	0.113779	0.056407	0.005381	0.032527	0.078329	0.049209	-0.01171	0.070998	0.05464	0.022774	0.050292	0.103049	-0.01059	0.076173	0.01707	0.027666	0.090617	0.006679	-0.01301	0.105317	0.038769	0.054987	-0.01167	0.052878	-0.00776	0.036509	0.018196	0.014726
23.5	0.054983	0.124377	0.005436	0.040563	-0.01203	0.034882	-0.01114	-0.00603	0.042891	0.02478	0.079386	0.029322	0.159861	0.026131	0.007405	0.060477	0.106029	0.104951	0.123156	0.010693	0.016701	0.0738	0.008944	0.022985	0.04112	0.099388	-0.0095	0.010825	0.084624	0.012365	0.018353	0.039739	0.015266	0.03942	0.097873	0.03275	-0.00827	0.095394	0.013094	-0.00872	0.013416	0.017715	-0.00065	0.021143	0.009492	0.030796	0.073421	0.027184	0.023852
23.6667	-0.0131	0.0421	-0.01774	0.004733	0.078099	0.035106	0.025849	0.064678	0.031022	0.099879	0.010254	0.038646	0.058607	0.038568	0.024287	-0.00601	0.082601	-0.03497	0.076583	0.020913	0.029348	0.021626	0.104168	0.087939	0.034303	0.053548	-0.0046	0.030438	0.024961	0.032554	0.004312	0.024353	0.075783	0.054246	0.003044	0.086775	0.069255	0.052248	0.054671	0.067666	0.106219	0.07362	0.023807	-0.01344	0.059997	0.112524	0.061684	0.025148	0.028122
23.8333	-0.00916	0.01072	-0.01663	0.108999	0.174257	0.011659	0.035823	0.041821	0.030456	0.025689	0.029173	0.039135	0.033817	-0.00629	0.069742	0.00923	0.110498	0.211873	-0.00516	0.029461	0.019831	0.099841	-0.01231	0.141137	0.012614	0.042605	-0.01236	0.090942	0.15018	0.03777	0.047316	0.002697	0.028417	0.044279	0.104171	0.110042	0.075314	0.028168	0.039874	0.017752	0.046538	0.045548	0.022551	0.056454	0.060757	0.032637	0.051464	0.038036	-0.00302
24	0.051884	0.012503	-0.00748	0.012315	0.0162	0.022532	-0.00487	0.054031	-0.00467	0.032558	0.130736	0.057002	0.083713	0.129045	0.081267	0.041814	0.058833	0.219612	0.145867	0.008259	0.083667	0.055066	0.08666	-0.01364	0.081666	0.009796	0.096824	0.004008	-0.00919	0.074628	0.009841	0.053226	0.062004	-0.01107	-0.00633	0.157259	0.146885	0.10258	0.035006	0.102463	0.038016	0.048488	0.046349	0.0152	-0.00569	0.016593	0.056868	0.051384	0.009552
24.1667	0.06196	0.008077	-0.01722	0.041492	0.03117	0.029125	-0.00939	0.032696	0.057069	0.049029	0.068251	0.058479	0.040687	0.03092	0.034069	0.060376	0.064197	0.30985	0.034529	0.009393	0.007368	0.065466	-0.01384	0.031602	-0.00338	0.052215	-0.00967	0.028635	-0.00886	0.040747	0.025861	0.03108	0.027247	0.004401	0.028207	-0.00862	-0.00905	0.072052	0.01653	0.030529	0.011629	0.040136	0.035211	-0.01402	0.047492	0.066135	0.06292	0.045306	0.020142
24.3333	-0.01212	0.015784	0.025197	-0.01234	-0.01324	0.018366	0.11352	0.042643	-0.00275	0.037201	0.220828	0.02892	0.050138	-0.0045	0.059798	-0.00287	0.035166	-0.02437	0.011032	0.004177	0.019248	0.06891	0.058404	0.018715	0.043733	0.053334	0.031116	0.051226	-0.01051	0.036483	-0.00234	0.017251	0.043274	-0.00942	0.023567	0.043285	0.075886	0.054304	0.0723	0.09992	0.019183	-0.00047	0.004917	0.039716	0.020552	-0.00584	0.052502	0.003613	0.004559
24.5	0.025934	0.017155	0.070086	0.012307	0.008981	0.06117	0.066401	0.046429	-0.0038	0.070083	0.055716	0.055631	0.021671	0.03905	0.070465	0.029131	0.04097	-0.03234	0.060098	0.03188	0.031754	0.01179	0.076925	-0.01137	0.070739	0.037389	-0.01047	0.034667	-0.01256	0.024952	0.030131	0.01875	0.183025	0.032497	-0.01136	0.049175	0.03792	0.067167	2.37e-05	0.016672	0.047751	0.055889	0.008999	0.040323	0.056502	0.019015	0.06486	0.047874	0.046977
24.6667	0.143528	0.018993	0.00478	0.017461	0.010161	0.008908	0.038502	0.109653	-0.00269	0.1347	0.098754	0.060513	0.004245	-0.00562	-0.00458	0.091103	0.101326	0.087704	0.026242	-0.0021	0.083216	0.073577	-0.01295	-0.01351	0.022716	0.058544	-0.01019	0.038633	-0.01208	0.056223	0.052683	0.065607	0.014448	-0.01038	-0.0103	0.015297	-0.00889	0.10865	0.028274	0.034215	0.041707	0.02686	0.033545	0.014377	0.012514	0.048545	0.010672	0.039844	0.050895
24.8333	0.025468	0.030314	-0.02009	0.013443	0.012435	0.029956	-0.01094	0.026451	0.042954	0.017821	-0.00922	0.071678	0.008378	0.008974	0.039425	0.048146	0.023362	0.170698	-0.00707	0.019589	0.038805	0.020151	-0.01169	0.024821	-0.00294	0.05812	0.004573	0.039316	0.063203	0.027178	-0.0049	0.017513	0.068093	0.079236	-0.00597	0.009336	0.029119	0.063537	0.055539	0.134426	0.050763	0.053451	-0.00147	0.034448	0.005022	0.017759	0.030913	0.017345	0.016687
25	0.015922	-0.00465	-0.02036	0.0067	0.002212	0.023008	-0.00415	0.10265	0.037365	0.028346	-0.0081	0.078547	0.058416	0.02625	0.068404	0.072407	0.048507	-0.03367	-0.00356	0.049658	0.056787	0.180955	0.047831	0.019004	0.051832	0.08089	0.064176	0.012628	0.107881	0.036338	0.015701	0.033022	0.005053	-0.0123	-0.00928	0.069553	0.015033	0.074529	0.156317	0.022869	0.002057	0.030301	-0.00315	-0.00374	-0.00438	-0.00645	0.079634	0.005582	0.020916
25.1667	-0.00616	0.026574	-0.01795	0.173357	0.020584	0.034965	0.01552	0.048045	0.006027	-0.00382	0.07409	0.036461	0.00013	0.027436	0.045677	0.104572	0.054039	-0.03565	0.116572	0.025284	0.05187	0.013993	-0.01224	0.438191	0.063747	-0.00504	0.086891	0.030084	0.005671	0.039276	0.064404	0.016994	0.027846	0.054445	0.071618	0.083888	0.034855	0.021431	-0.00451	-0.01016	0.037117	-0.00389	-0.00353	0.080796	-0.00044	0.009456	0.065332	0.052304	0.034868
25.3333	-0.01371	0.004709	-0.02023	0.0704	0.01888	-0.00756	0.096885	0.10132	0.076076	-0.00386	0.04949	0.049763	0.018895	-0.00672	-0.00845	-0.00664	0.007177	-0.02883	0.094899	0.027485	0.005832	0.164627	-0.01363	-0.01398	0.06002	0.026795	0.035737	0.039589	-0.01649	0.040821	0.003765	0.0343	0.046873	-0.01208	0.05028	0.057891	0.030354	0.122682	-0.00385	0.044977	-0.00331	0.037458	0.011594	-0.01395	0.051184	-0.00711	0.016207	0.039532	-0.00356
25.5	0.013566	0.01253	-0.01821	0.018499	0.008695	0.013201	0.045789	0.032547	0.009662	0.016098	0.036964	0.037652	0.050881	0.054678	0.042265	0.022259	0.064486	-0.02692	0.004451	0.036213	0.052297	0.027595	0.099171	0.038661	0.010432	0.02253	-0.0096	-0.00715	0.11355	0.041334	0.018235	0.028025	0.014673	0.027752	-0.01125	0.173237	0.027061	0.03061	0.002876	0.060819	-0.00509	0.037783	0.016469	0.111389	0.013917	-0.00648	0.026457	0.017612	-0.00297
25.6667	-0.01339	7.01e-05	-0.01456	0.020126	0.138125	0.01124	0.245261	0.016881	0.134571	0.060317	-0.00523	0.056326	-0.00336	-0.00921	0.060244	0.098727	0.051177	0.164606	0.076959	0.003198	0.08348	0.025156	0.074781	0.185516	0.140468	0.006965	0.064102	-0.00483	0.038225	0.04188	0.04482	0.063999	0.077269	0.102231	0.079621	0.047752	0.024692	0.083843	0.041557	0.179482	0.009874	0.020843	0.012049	0.000871	0.156742	0.020146	0.050974	0.015359	0.106351
25.8333	-0.01396	0.030281	0.019362	-0.01178	0.147378	0.012169	0.077194	0.024417	0.039407	0.010286	0.008239	0.021838	0.089589	0.166779	0.012968	0.013501	0.07049	-0.01606	0.013731	0.038272	0.020263	0.187116	0.031975	-0.01257	0.032054	-0.00523	0.053088	-0.00769	-0.00915	0.053957	0.013151	0.006606	0.068538	0.073001	0.072942	0.026181	-0.00763	0.081882	0.037112	-0.01699	0.077218	0.004255	0.060879	-0.01263	-0.0063	0.066145	0.034656	0.033612	0.008374
26	0.011726	0.015471	0.064647	0.064573	-0.00513	0.043532	0.02985	0.029438	0.011035	0.042324	0.044123	0.072358	0.006237	0.000832	0.002445	0.028012	0.061148	0.126728	0.182959	0.01128	0.001093	0.054758	0.100744	0.083806	0.015807	0.04666	0.063686	-0.00633	-0.01123	0.019569	0.022723	0.059006	0.088716	0.011792	-0.01091	-0.00893	-0.00741	0.036779	0.042067	-0.01289	0.03015	0.036485	0.032745	-0.01205	-0.00622	0.052563	0.056221	0.025975	-0.00149
26.1667	0.084664	0.006055	0.021661	0.011432	0.010683	0.001595	0.05045	0.010403	0.031551	0.051131	-0.00849	0.053168	-0.00094	0.080239	0.071915	-0.00669	0.058126	-0.02535	0.043231	0.011349	0.031213	0.090561	0.062616	0.086201	0.082359	-0.0025	0.038531	0.083737	0.0322	0.003341	-0.00562	0.02564	0.018457	0.064619	0.135662	0.025392	0.100413	0.023705	0.026262	0.057017	0.022084	0.005742	0.062064	-0.01088	-0.00266	0.007172	0.086668	0.001317	0.031567
26.3333	0.025472	-0.005	-0.01737	0.008345	0.04675	0.026681	-0.00228	0.024393	0.034102	0.007457	0.050021	0.069668	0.024924	0.009754	0.061552	0.069441	0.114789	-0.0322	0.026611	0.015844	-0.00287	0.016134	-0.0115	0.03805	0.038833	0.057794	0.028459	0.104077	-0.01441	0.034599	0.0434	0.008529	0.068339	0.039419	0.039693	-0.01068	0.009447	0.040487	0.064853	0.118253	0.096814	0.034373	0.012139	-0.01025	0.064392	0.053796	0.048237	0.014152	0.018908
26.5	0.159662	-0.00261	-0.01047	0.017101	0.054991	0.023723	0.041078	0.048897	-0.00588	0.052316	0.0357	0.119239	0.020581	0.016505	0.016176	-0.00535	0.054664	-0.0269	0.036469	0.026213	0.031782	-0.00452	-0.01217	-0.012	0.015828	0.006225	-0.00719	0.008829	0.03166	0.027435	0.020064	0.037658	0.020128	0.022727	0.00645	0.026764	0.07474	0.024542	0.076244	0.008211	0.028748	-0.00442	0.016489	-0.00999	0.092539	-0.00656	0.010109	0.034207	0.054242
26.6667	-0.01359	-0.00597	-0.01467	0.057072	0.01203	-1.1e-05	0.044944	0.040546	0.031265	0.046114	-0.00869	0.017882	0.026425	0.07132	0.037961	-0.00646	0.047162	-0.02309	0.08683	0.012136	0.000486	0.059864	0.100479	-0.01238	0.026686	0.031152	0.019602	0.061868	-0.01544	0.009797	0.032299	0.028327	0.036648	0.029906	-0.002	0.011081	0.062179	0.03049	0.013158	0.105881	0.020119	0.024042	-0.00366	0.081817	0.006259	0.021251	0.016335	0.024558	0.020021
26.8333	0.016649	0.020148	0.047657	-0.01215	0.081911	0.182619	0.002743	-0.00709	0.009855	0.00567	0.061364	0.060709	-0.00344	-0.00273	0.008788	0.029696	0.098645	-0.03196	-0.00599	-0.00052	0.051885	0.020344	-0.01244	-0.01469	0.029958	0.040959	0.114209	0.082908	0.186189	0.01662	-0.00597	0.058632	0.016752	0.027665	-0.00076	0.030542	0.046256	0.020836	0.036748	-0.01516	0.012823	0.039816	0.009568	-0.01445	0.010743	-0.00747	0.050932	0.018128	0.011559
27	0.015381	0.014845	0.044757	-0.01282	0.020445	-0.00288	0.072446	0.002766	0.012414	0.034202	0.00124	0.065422	0.007499	0.146703	0.008528	0.058436	0.060426	0.101159	-0.00639	0.078996	0.025477	0.057868	0.080921	0.050313	0.019438	-0.0042	-0.00925	0.125365	0.143748	0.013025	0.018218	0.034114	0.048369	-0.0109	-0.00731	-0.00917	0.017548	0.036716	0.00898	-0.00895	0.099081	-0.00197	-0.0041	-0.01173	0.048299	-0.0063	0.060125	-0.00164	0.032981
27.1667	0.000553	-0.0061	-0.0005	0.045932	-0.01353	0.065424	-0.01214	0.058627	0.052409	0.019911	0.017069	0.067203	0.02779	0.019392	0.008443	0.02939	0.039175	0.294287	-0.00562	0.068072	0.001642	-0.00445	0.039274	-0.03156	0.049269	0.029616	-0.01018	-0.00706	-0.01791	0.033797	-0.00546	0.013394	0.01658	0.024357	0.085613	0.020712	-0.00778	0.015179	0.007834	0.105835	0.05039	0.079662	-0.00409	-0.01227	0.046847	0.086426	0.00477	0.05408	-0.00318
27.3333	0.022486	-0.00202	0.021635	0.031738	0.060122	0.017573	-0.00908	0.0648	0.01122	0.004716	-0.00525	0.056574	-0.00314	-0.0071	-0.00398	0.034342	0.024254	-0.022	0.058738	0.029838	0.091478	0.051893	0.078528	0.009206	0.058009	0.006028	-0.00727	-0.00771	-0.01231	-0.00213	-0.00276	0.012843	0.053774	0.018397	-0.00938	0.04786	0.071183	0.070413	0.01374	0.139238	0.051399	0.049842	0.010757	-0.01032	-0.00293	-0.0065	0.029814	0.02874	0.03078
27.5	0.006611	0.002051	-0.01834	0.009587	0.01661	0.003349	-0.01286	-0.00498	0.001285	0.039751	0.00313	0.067251	-0.00378	0.046056	0.018448	-0.00429	0.028487	0.181828	0.0712	0.022427	0.026501	0.03359	0.025642	0.046149	0.004842	-0.00403	0.015828	-0.00655	0.24915	0.045669	-0.00483	0.069266	0.024355	0.119498	0.09104	0.061832	0.025243	0.031654	0.01916	0.062813	0.016618	0.069132	0.008378	0.016257	-0.00474	0.169011	0.080415	0.010127	0.030348
27.6667	0.046207	0.098342	0.031021	-0.01262	-0.01357	0.005505	0.059675	0.013184	0.029949	0.054963	0.081545	0.044106	0.053718	-0.00789	0.036807	-0.00568	0.117729	-0.03184	0.045524	0.015162	0.018191	0.048541	-0.01101	0.0665	-0.00351	-0.00405	0.047343	-0.00756	0.024057	0.054759	0.012163	0.047733	0.083743	0.003172	0.136965	-0.00903	0.044072	0.0408	0.024839	-0.01182	0.008445	0.04432	0.052922	0.063867	0.043502	0.033771	0.051564	0.046809	0.021463
27.8333	0.022675	0.025497	0.052613	0.030774	0.017417	0.045332	0.006581	0.034292	0.017476	-0.00405	0.106501	0.061043	0.02043	0.043159	0.017406	-0.00334	0.045242	-0.02896	0.140128	0.017619	0.022781	-0.00583	0.034564	0.165701	0.009924	-0.00473	0.032872	0.177373	-0.0184	0.006157	0.006214	0.055789	-0.0023	-0.01229	0.142597	0.143153	0.042122	0.045202	-0.00094	-0.0122	0.050237	0.051784	-0.00365	0.062705	0.056438	0.008656	-0.00187	0.027125	0.012164
28	0.037265	0.009213	0.04329	0.032428	0.012477	0.012849	0.048101	0.035298	0.02977	0.081537	0.04639	0.056696	0.053079	0.019978	0.042805	-0.00157	0.038957	-0.00796	0.1367	-0.00221	0.124873	0.068844	0.207486	0.017937	0.01533	0.106211	-0.0096	-0.00715	0.01934	0.036476	0.056874	0.030248	0.031519	0.031483	0.034406	-0.0098	0.001653	0.040382	0.037452	0.081889	-0.00323	0.009078	0.006255	-0.01074	-0.00599	0.030052	0.034554	0.015045	0.026588
28.1667	0.006012	0.024057	-0.02079	0.019065	-0.01183	0.001256	0.021318	0.069309	0.041043	0.049336	0.03855	0.021382	0.022868	-0.00503	0.005452	0.013637	0.031827	-0.03211	0.004302	0.03082	0.027548	0.069568	0.042619	0.035144	0.01976	0.011341	-0.01679	0.008734	-0.0122	0.005323	0.048928	0.032003	0.014412	0.065454	-0.00997	-0.00682	-9.6e-05	0.023093	0.108508	-0.01076	0.046421	-0.00334	0.030524	0.051385	0.040007	-0.00615	0.024117	0.033798	-0.00336
28.3333	0.042491	0.010034	0.054784	0.009814	0.039686	0.021472	0.016295	0.054008	0.029082	0.005279	-0.00927	0.008546	0.029773	-0.00681	0.035493	0.040225	0.031568	0.080976	0.138884	0.040247	0.004759	0.030761	0.115712	0.066182	0.006133	-0.00449	0.045173	-0.00725	0.05111	0.041791	0.033638	0.020386	0.015183	0.055243	0.046861	0.019041	0.05228	0.028094	0.094948	0.004831	0.014606	0.055733	0.102518	-0.01268	0.008424	0.028482	0.054308	0.015169	0.022815
28.5	0.017702	0.058841	-0.02061	-0.01215	0.016678	0.09924	0.059683	0.009359	-0.00366	0.060076	-0.00855	0.050361	0.020781	0.090491	0.011891	0.032226	0.072618	0.039366	-0.00662	0.028074	0.044519	0.000166	0.110177	0.057846	0.079195	0.016231	0.068793	0.020834	-0.01371	-0.00216	0.054158	0.044466	0.036413	0.033696	0.093942	-0.01021	0.039282	0.058028	0.066383	0.027221	0.039384	0.041459	-0.00464	-0.01233	0.024383	0.036912	0.058409	0.051161	0.035706
28.6667	0.02376	-0.00646	0.037235	-0.00095	-0.01289	0.078923	-0.0012	0.062788	0.03957	0.03195	0.117014	0.024949	0.003418	-0.00458	0.019191	0.015091	0.014089	-0.03618	0.015845	0.023032	0.010415	0.105035	0.063919	0.100057	0.023615	0.045538	0.059098	0.027811	0.102751	0.018756	-0.00464	0.017973	0.008726	-0.00956	0.005926	0.066278	-0.00849	0.057069	0.028582	0.104912	-0.00236	0.015954	0.017594	-0.00772	-0.00532	0.019914	0.021288	0.008379	0.045985
28.8333	-0.01407	0.014508	0.072493	0.009543	0.01024	0.014776	-0.00982	0.017228	-0.00492	0.016593	0.026405	0.057104	0.012599	0.108652	0.042094	-0.00629	0.024237	0.11447	0.008843	0.014828	0.013569	0.024533	0.079412	-0.01863	0.009002	0.06504	-0.00928	-0.00482	-0.01387	0.052096	0.019513	0.05855	0.038472	-0.01278	0.003692	0.047145	0.055178	0.037729	0.029386	0.121131	0.102056	0.011384	0.018667	0.108969	0.014217	0.00178	0.046606	0.02098	0.036553
29	0.115298	0.015186	0.037244	0.05231	-0.00792	-0.00795	-0.00892	0.021331	0.024292	0.034821	0.035459	0.038734	0.034007	0.070031	-0.00475	0.036118	0.054215	-0.03823	0.025271	0.02231	0.018345	0.016552	0.043973	0.072574	0.012127	-0.00386	0.002282	0.06102	-0.01532	0.02123	-0.00522	0.013078	-0.00514	-0.0113	0.03608	-0.00541	0.032175	0.031193	0.124107	0.059971	0.007863	0.052413	0.04616	-0.01202	0.002956	-0.0019	0.027349	0.038933	0.043023
29.1667	0.011669	0.014698	-0.00104	0.024056	0.009009	0.040117	0.02538	-0.00637	-0.00491	0.030702	0.119656	0.064037	-0.00292	0.129265	0.057197	0.054268	0.023512	0.005873	0.060933	0.048412	0.020214	0.017305	-0.01654	-0.00841	0.044415	-0.00454	0.069332	0.003277	-0.0163	0.036065	-0.00213	0.00901	0.032584	-0.01063	-0.01101	0.063864	-0.00727	0.068313	0.015384	0.131471	0.023803	-0.00121	0.019015	-0.01126	0.045283	0.017786	0.070847	0.039001	0.030351
29.3333	-0.0134	0.019073	0.071488	0.09837	0.196298	0.061458	0.085087	0.017881	-0.00247	-0.00048	0.038855	0.01411	0.016461	0.110853	0.06678	0.018109	0.014588	0.182396	0.00424	0.038963	0.01719	0.03775	-0.01255	-0.02184	0.028593	0.011673	0.051617	-0.00737	-0.01913	0.017698	0.036719	0.042063	0.055371	0.058782	-0.00741	0.079243	-0.008	0.052087	0.015397	-0.01542	0.075691	0.02939	0.002243	-0.01244	0.031613	-0.00672	0.04999	0.015047	0.041018
29.5	0.030616	0.048842	-0.01793	-0.01171	0.018032	-0.00745	0.057668	0.023233	0.047254	0.029485	-0.00858	0.040457	0.074096	0.090483	0.05042	0.006731	0.005778	-0.03213	0.082981	0.017452	0.023273	0.008104	0.016732	-0.01771	0.072448	-0.00518	0.132528	-0.00358	0.063185	0.012491	0.044508	0.052229	0.000706	0.043579	0.059168	0.0727	-0.00537	0.018931	0.011941	0.028766	-0.00511	0.012799	0.035611	-0.01184	0.011879	0.025167	0.050124	0.04398	0.010511
29.6667	0.023186	0.023996	0.00972	0.01254	0.013748	0.033543	-0.00985	0.018543	-0.00454	-0.00427	-0.01235	0.008607	-0.00123	0.053279	-0.00514	0.04452	0.078631	0.170924	-0.00117	0.010857	0.063413	0.005664	-0.00967	0.052498	0.020886	0.017353	0.061789	0.035673	-0.01891	0.023504	0.023169	0.005245	-0.00238	0.055004	0.058005	-0.00844	0.023675	0.062978	0.002587	-0.01471	0.047951	0.061754	0.03408	-0.01126	0.033613	-0.00646	0.033824	0.017183	0.027314
29.8333	0.050682	0.018796	-0.01603	0.048149	0.029404	0.1127	0.136577	0.013822	0.023516	-0.00464	-0.00876	0.045447	0.050406	0.043306	0.010493	0.031648	0.024856	0.09248	0.082821	0.016626	0.033418	-0.00336	-0.00561	-0.01458	0.045129	-0.00064	-0.0097	-0.00391	-0.01695	0.011372	0.018094	0.013402	-0.00519	0.03429	-0.01007	0.054033	0.001638	0.037475	0.088499	0.025114	0.015769	-0.0041	0.010519	0.0967	-0.0041	0.01099	0.044809	0.01813	-0.00283
30	-0.01493	-0.00663	-0.01242	-0.01359	0.303905	0.048779	0.031244	-0.00554	0.051854	0.015015	-0.00725	0.008324	0.122901	0.006102	0.055685	0.038619	0.059912	0.087113	0.024703	0.026254	0.034792	-0.00494	-0.01405	-0.0128	-0.00333	0.112035	-0.01029	-0.00831	0.02022	0.048399	0.029167	0.019964	0.051859	0.038943	0.02365	0.030626	0.034732	0.061939	0.032679	0.066083	0.025784	0.022734	0.01942	-0.01111	-0.00603	0.013753	0.072733	0.023255	0.018783
[truncated: 5 more columns]

## Sheet: Fig 3A
Fig 3A left panel																	Fig 3 A middle panel																					Fig 3 A right panel
CEP14Hyp1,2-induced calcium influx in Col-0AEQ, cepr2AEQ, rlk7.2AEQ and cepr1 cepr2 rlk7AEQ																	CEP14Hyp1-induced calcium influx in Col-0AEQ, cepr2AEQ, rlk7.2AEQ and cepr1 cepr2 rlk7AEQ																					CEP14Hyp2-induced calcium influx in Col-0AEQ, cepr2AEQ, rlk7.2AEQ and cepr1 cepr2 rlk7AEQ
[Ca2+]cyt (L/Lmax)																	[Ca2+]cyt (L/Lmax)																					[Ca2+]cyt (L/Lmax)
time (min)	Col-0AEQ				cepr2AEQ				rlk7AEQ				cepr2/rlk7AEQ						time (min)	Col-0AEQ				cepr2AEQ				rlk7AEQ				cepr2/rlk7AEQ						time (min)	Col-0AEQ				cepr2AEQ				rlk7AEQ
0	0.04374	0.017911	0.062204	0.018323	0.045937	0.059611	0.079025	0.23694	0.143323	0.215486	0.0682	0.096882	0.059515	0.125415	0.205629	0.023087			0	0.013608	0.035425	0.019571	-0.00241	0.143059	0.066663	0.047531	0.026257	0.042904	0.13929	0.027485	0.044974	0.62607	0.032151	0.027981	0.122855			0	0.045472	0.064232	0.060629	0.073948	0.083586	0.094916	0.164127	0.067475	0.152398	0.201708	0.083463
0.166667	0.024139	0.003682	0.004001	0.040429	0.108304	0.051511	0.125779	0.066373	0.080929	0.123179	0.071442	0.146037	0.083689	0.102157	0.051837	0.020477			0.166667	0.020962	0.057973	0.101945	0.035786	0.034633	0.11281	0.054675	0.044994	0.039287	0.15131	0.173212	0.071638	0.313754	0.054162	0.024821	0.092459			0.166667	0.01893	0.215175	0.07813	0.078071	0.035049	0.05458	0.121836	0.013469	0.052998	0.157869	0.03574
0.333333	0.026445	0.044327	-0.00247	0.026999	-0.00299	0.036044	0.099608	0.015296	0.064914	0.042627	0.068946	0.091924	0.13977	0.087659	0.173292	0.142148			0.333333	0.026139	-0.00254	-0.00387	-0.00316	0.044077	0.02173	0.06581	0.100621	0.044464	0.112739	0.055544	0.00568	0.231959	0.047903	0.03247	0.066351			0.333333	0.044699	0.016807	0.072792	0.058118	0.025023	0.065636	0.125255	0.157628	0.042052	0.171778	0.08829
0.5	0.046367	0.032961	0.002543	0.013014	0.064116	0.029255	0.059766	0.071489	0.065897	0.003304	0.058078	0.030065	0.10753	0.098813	0.173003	-0.00561			0.5	0.02642	0.040874	0.014669	0.048521	0.029683	0.062049	0.050548	0.062007	0.037555	0.020884	0.194332	0.025001	0.140431	0.020629	0.057245	0.033655			0.5	0.013475	0.068045	0.001029	-0.01053	0.09393	0.021506	0.038466	0.184994	0.050853	0.100145	0.05296
0.666667	0.012934	0.033538	0.042491	0.031219	0.036336	0.011158	0.131677	0.052279	0.04697	-0.00493	0.025732	0.149538	-0.00443	0.06672	0.003957	0.060934			0.666667	0.005898	0.030714	0.0085	0.039957	0.065434	0.019663	0.103718	0.045757	0.020909	0.058918	-0.00269	0.02705	0.098853	0.037886	0.00429	0.128136			0.666667	0.002569	0.206761	0.079643	-0.01606	0.01716	0.015304	0.049567	-0.00283	0.131645	0.022645	0.031648
0.833333	0.002295	0.006486	0.006668	0.033892	0.024165	0.12325	0.067547	0.059638	0.031617	0.05912	0.037204	0.030564	0.023765	0.075435	0.042766	0.032721			0.833333	0.002329	0.029726	0.041021	-0.00279	0.074506	0.023496	0.046836	0.021446	0.037488	0.105567	-0.00555	0.018115	0.25427	0.005441	0.012216	0.033066			0.833333	0.029978	0.187214	0.028932	-0.01559	0.071277	0.031577	0.026981	0.096867	0.077693	0.081838	0.045952
1	0.025487	0.02255	0.129416	0.016091	0.095243	0.027032	-0.00355	0.034497	0.077615	0.065351	-0.00033	0.001029	0.072518	0.053995	0.125041	0.071803			1	0.018457	0.016882	0.025734	0.018809	0.011861	0.039149	0.013794	0.009244	0.07558	0.053818	-0.00829	0.012243	0.046776	0.008766	0.009799	0.174267			1	0.046604	0.037563	0.037753	-0.01666	0.024997	0.044835	0.062576	0.146451	0.097655	-0.00627	0.060172
1.16667	-0.00221	0.017739	0.021392	-7.2e-05	0.067501	0.004621	0.144249	0.037296	0.043963	0.075756	0.084017	0.070158	0.110484	0.084447	0.086416	0.034698			1.16667	0.024056	0.111235	0.025661	0.023273	0.062302	0.026328	0.002565	0.019601	0.051075	0.159501	0.018932	0.035694	0.070074	0.031208	0.024709	0.005228			1.16667	-0.00422	0.031603	0.053046	0.014412	0.002859	0.036382	0.054272	0.073975	0.038816	-0.0048	0.099105
1.33333	0.029081	0.027706	0.007812	0.025657	0.009383	0.026999	0.008574	0.110587	0.055565	0.019607	0.022252	0.111434	0.154196	0.063851	0.044741	0.025018			1.33333	0.01426	0.000472	0.006233	0.011467	0.046351	0.012525	0.051818	0.026107	0.031854	0.059384	0.007936	0.014419	0.074651	0.045726	0.049135	-0.0041			1.33333	0.015982	0.061125	0.013632	0.023896	0.015361	0.04068	0.099992	-0.00354	0.063693	0.02365	0.036947
1.5	-0.00243	0.106519	0.064963	0.008212	0.025891	0.047209	0.025356	0.115087	0.009376	0.035129	0.101795	0.051006	-0.00546	0.024904	0.139294	0.029551			1.5	0.046322	0.030912	0.020062	0.007958	0.035001	0.046667	0.046904	0.013638	0.033146	0.003089	0.039633	0.035016	0.317874	0.044614	0.022565	0.174045			1.5	0.003172	0.039814	0.094241	-0.01588	0.024589	0.024578	0.058189	0.065482	0.081163	0.03752	0.027147
1.66667	0.00793	0.026379	0.014195	0.034851	0.024012	0.035545	0.0234	0.049096	0.033914	-0.00532	0.030851	0.04081	0.047028	0.034816	0.05652	0.06296			1.66667	0.020661	0.011115	0.034747	0.015811	0.044	0.031752	0.008763	0.032405	0.039865	0.048106	0.023665	0.030932	0.118155	0.019683	0.024609	0.012125			1.66667	0.026213	0.055504	0.075904	0.021065	0.045551	0.07344	0.056531	0.060265	0.079262	0.041285	0.048225
1.83333	0.008092	0.009531	0.018727	0.022619	0.015092	-0.0031	0.04563	0.06859	0.079312	0.079097	-0.00145	0.09385	0.080386	0.020591	0.123974	0.002667			1.83333	0.017134	0.029762	0.027416	0.011236	0.03217	0.04942	0.0656	0.036606	0.016118	0.041534	0.065965	0.019934	0.199734	0.020525	0.034109	0.076211			1.83333	0.063388	0.046102	-0.01214	0.062093	0.024894	0.033869	0.020664	0.067883	0.049398	0.042156	0.050631
2	0.116318	0.113081	0.037093	0.049423	0.120251	0.16946	0.08852	0.203095	0.119766	0.254425	0.153303	0.154511	0.267159	0.151731	0.095906	0.201835			2	0.048424	0.083298	0.049807	0.062395	0.123613	0.054357	0.10118	0.077312	0.084414	0.096284	0.170229	0.036523	0.855502	0.0675	0.065258	0.219256			2	0.034137	0.134074	0.019549	0.185762	0.055315	0.145916	0.314463	0.104556	0.039025	0.079795	0.070585
2.16667	0.069403	0.079695	0.066753	0.030954	0.168482	0.110725	-0.00552	0.091669	0.074597	0.153969	0.051187	0.018422	0.118351	0.062464	0.120556	0.061278			2.16667	0.035702	0.027665	0.048305	0.058002	0.081489	0.171079	0.059098	0.051739	0.020421	0.09357	0.186721	0.062684	1.07294	0.050523	0.045333	0.148903			2.16667	0.103041	0.102351	0.1006	0.043031	0.09178	0.042142	0.056084	0.029598	0.090409	0.072382	0.082722
2.33333	0.058562	0.038338	0.073102	0.027064	0.130802	0.107413	0.13632	0.327042	0.070095	0.006648	0.063056	0.052643	0.058789	0.105213	0.089021	0.033016			2.33333	0.044951	0.013137	0.045894	0.059889	0.042641	0.063745	0.064414	0.056743	0.057702	0.026373	0.036934	0.045095	0.101749	0.052722	0.036454	0.056591			2.33333	0.112297	0.082557	0.113116	0.289358	0.040731	0.057841	0.164445	0.061713	-0.00465	0.095471	-0.00436
2.5	0.049466	0.031516	0.026028	0.022955	0.042183	0.069788	-0.00377	0.057319	0.078319	0.035909	0.032153	0.072086	0.01176	0.057304	0.157499	0.11731			2.5	0.020518	0.030588	0.05042	0.034352	0.039514	0.074374	0.01979	0.052763	0.033202	0.013181	0.135597	0.029471	0.384573	0.053623	0.027405	0.145172			2.5	0.024815	0.113505	0.065814	0.02902	0.019816	0.032203	0.100335	0.040353	0.111722	0.073549	0.041765
2.66667	0.036784	0.050942	0.001158	0.020317	0.056353	0.021691	0.015774	0.061993	0.007622	0.105472	0.054428	0.075703	0.03432	0.053007	0.041558	0.114505			2.66667	0.023146	0.003311	0.049044	-0.00259	0.061756	0.037874	0.035183	0.030884	0.042744	0.011598	0.137822	0.040868	-0.02085	0.03006	0.027548	0.065877			2.66667	0.071971	0.061248	0.050325	0.02709	0.026698	0.019958	0.067757	0.080875	0.028521	0.080718	0.014578
2.83333	0.036245	0.036401	0.054906	0.015702	-0.00381	0.132123	0.061464	0.051426	0.053467	0.054525	0.045154	0.024843	0.012529	0.028032	0.033027	0.030702			2.83333	0.020683	0.043428	0.029275	0.014839	0.03619	0.027813	0.03393	0.030735	0.040753	-0.00187	0.191015	0.017127	0.277567	0.045977	0.0128	-0.00087			2.83333	-0.00502	0.10132	0.097547	0.247163	0.064688	0.03001	0.025234	0.081391	0.017265	0.08164	0.008869
3	0.019193	0.030496	0.030092	0.037907	0.050489	-0.0039	0.013312	0.016499	0.015202	0.158694	0.009473	0.081534	0.040972	0.017381	0.031842	0.061472			3	0.013482	0.051175	-0.00485	0.068806	0.085423	0.044018	0.038591	0.025274	0.090225	0.024349	0.095641	0.040652	0.126525	0.013837	0.049311	0.150806			3	0.037108	0.128384	0.13218	0.00373	0.038415	0.004072	-0.00578	0.089975	0.017645	0.08245	0.055995
3.16667	0.015308	0.051967	0.19198	0.011478	0.087007	0.010818	0.078689	0.022646	0.068046	0.08205	0.056267	0.062752	0.046496	-0.00252	0.097501	0.082773			3.16667	0.02712	0.035526	0.106178	0.003829	0.023169	0.050684	0.022063	0.031386	0.004543	0.019995	0.067105	0.046879	0.072763	0.045864	0.010048	0.045087			3.16667	0.086108	0.073906	0.013891	0.127534	-0.00096	0.019176	0.041736	0.039217	0.06766	0.143811	0.060428
3.33333	0.030611	0.030779	0.045735	0.041831	0.007842	0.087307	0.120544	0.038807	0.024015	0.184272	-0.00268	0.038206	0.006154	0.066809	0.028605	-0.00577			3.33333	0.027178	0.009197	0.092377	0.006295	-0.00369	0.030204	0.062518	-0.00269	0.035869	0.0863	-0.00913	0.009585	0.060998	0.151411	0.035024	-0.00379			3.33333	0.050383	0.046275	0.0084	0.316593	0.041952	0.040393	0.085838	0.082386	0.096748	0.038807	0.068485
3.5	0.047374	0.049481	0.0407	0.033512	0.053418	0.035221	0.099877	0.04601	0.047854	0.125322	0.072689	0.034328	0.018223	0.035229	0.063156	0.014633			3.5	0.016002	0.040384	0.007676	0.003324	0.038021	0.004593	0.027406	0.036858	0.000856	0.02793	0.091025	0.012245	0.309843	0.00852	0.044379	0.018398			3.5	0.067782	0.116528	0.029288	0.083317	0.054171	0.032219	-0.00223	0.057337	0.094664	0.08756	0.062315
3.66667	0.036022	0.072753	0.012373	0.03151	0.034982	0.071487	0.060835	0.010147	0.086903	-0.00474	0.019266	0.112399	0.116019	0.040226	0.065443	0.012378			3.66667	0.017986	0.069992	0.020669	0.036229	0.011618	0.018831	0.051438	0.076317	0.026393	0.018675	0.074819	0.046248	0.436775	0.052843	0.030307	0.032139			3.66667	0.007631	0.130763	0.058458	0.029758	0.009488	0.05494	0.021306	0.012065	0.021583	0.013961	0.027439
3.83333	0.031661	0.04489	0.012156	0.035806	0.01871	0.044528	-0.00475	0.028137	0.075488	0.154477	0.033371	0.062383	0.041088	0.093844	0.105546	0.084695			3.83333	0.026109	0.171481	0.036363	0.037759	0.047884	-0.00393	0.035164	0.002761	0.04963	0.072878	0.083854	0.056263	0.156888	0.034564	0.024789	-0.00463			3.83333	0.138179	0.026559	0.041394	0.006134	-0.00301	0.049676	0.103316	0.042395	-0.00337	0.092239	-0.00399
4	0.040109	0.083435	0.02401	0.042107	0.028055	0.024295	0.026994	0.047024	0.061523	0.076379	0.047944	0.041396	-0.0003	0.033087	0.253427	0.051719			4	0.047854	0.059092	0.042497	0.050145	0.03419	0.029032	0.023703	0.009436	0.077861	0.072142	0.019961	0.026474	0.130905	0.01302	0.009329	0.06675			4	0.040315	0.141519	0.114504	0.074632	-0.00321	0.062437	0.060811	0.069699	0.041805	0.140448	0.015205
4.16667	0.075992	0.05073	0.025347	0.03953	0.010288	-0.00133	0.023944	0.02578	0.024396	0.146442	0.059728	0.085453	0.02103	0.026006	-0.00106	0.071769			4.16667	0.020171	-0.00143	0.137507	0.010766	0.005774	0.016616	0.001949	-0.00178	0.02094	-0.00425	0.025816	0.157162	0.18876	0.010002	0.000841	-0.00349			4.16667	0.009215	0.043785	0.096602	0.181395	0.031574	0.008336	0.029123	0.060095	0.103686	0.080665	0.0336
4.33333	0.040423	0.037534	0.058932	0.010172	-0.004	0.021894	0.020141	0.033779	0.052626	0.114936	0.050997	0.022968	0.018649	0.02967	0.023833	0.098395			4.33333	0.033259	0.033848	0.136271	0.034219	0.051847	0.030233	0.00016	0.028817	0.055516	0.002988	0.166167	0.056993	0.098958	0.005277	0.026769	0.067406			4.33333	0.016012	0.025271	0.053184	0.009281	0.008824	0.011825	-0.00606	0.043294	0.014764	0.067089	0.034122
4.5	0.083588	0.097008	0.023633	0.018233	0.032329	0.047269	0.064172	0.006711	0.046292	0.120826	0.057518	0.045008	0.133446	0.012759	0.043012	0.021881			4.5	0.033132	0.04269	0.068188	0.050511	0.022797	0.045798	0.038964	0.034426	0.029583	0.024591	0.033362	0.072627	0.182518	0.008037	0.007123	0.021216			4.5	0.042834	0.088237	0.00951	0.178218	0.035759	0.055357	0.081704	0.006431	0.091572	0.024439	0.056398
4.66667	0.060099	0.068517	0.049755	0.007105	0.036702	0.011716	0.006984	0.054686	0.058111	0.203579	0.012227	0.055853	0.038553	0.028521	0.033455	0.017318			4.66667	0.016942	0.030125	0.068845	0.062278	0.057465	0.229322	0.030379	0.026436	0.037392	0.03648	0.03796	0.074875	-0.01957	0.024452	0.027637	0.029285			4.66667	0.021283	0.141421	0.298128	0.071907	-0.00302	0.047803	-0.00652	0.01132	0.113262	0.060756	0.061768
4.83333	0.07656	0.07804	0.024283	0.062026	0.065503	0.105276	0.016001	0.035317	0.060918	0.067192	0.005881	0.129426	0.103329	-0.00312	0.126363	0.311923			4.83333	0.011116	0.07214	0.051472	0.061268	0.02548	0.055179	0.008536	0.055524	0.024578	0.039724	0.157418	0.084714	-0.01605	0.020477	0.013902	0.032702			4.83333	0.111251	0.138067	0.0979	0.052458	0.013069	0.014675	0.155357	0.101244	0.048343	0.034355	0.095366
5	0.017021	0.049538	0.028004	0.012759	0.038195	0.003263	0.028448	0.004256	0.030306	0.05785	0.069366	0.067197	0.015559	0.072034	0.098595	0.054813			5	0.066879	0.055455	0.113375	0.055009	0.053305	-0.00186	0.039037	0.059594	0.092018	0.183836	0.120231	0.058286	0.274382	-0.002	0.017844	0.020262			5	0.073634	0.072924	0.127325	0.049524	0.001233	-0.00237	0.014261	0.019529	0.037049	0.149768	0.072106
5.16667	0.060674	0.014312	0.050986	0.083188	0.060114	-0.0012	0.023139	-0.00513	0.070024	0.075369	0.022117	0.218553	0.082963	0.014797	0.061649	0.09637			5.16667	0.023156	0.024269	0.082273	0.045789	0.125662	0.017222	0.02171	0.02697	0.030945	0.025823	0.0938	0.066321	0.027027	-0.0019	0.006002	0.001791			5.16667	0.024438	0.102739	0.076247	0.198393	0.040279	0.03441	0.037076	0.089839	0.115256	0.081271	0.041254
5.33333	0.077281	0.110362	0.051941	0.037336	0.021406	0.007258	0.024483	0.013048	0.082719	0.104569	0.053165	0.056344	0.055121	0.067301	0.084404	0.01972			5.33333	0.038584	0.038267	0.065393	0.041136	0.010173	0.015746	0.024541	0.00782	0.050959	0.049089	0.021521	0.074946	0.08262	0.026391	0.024242	0.043686			5.33333	0.053349	0.069909	-0.00926	0.006751	0.007524	0.039784	-0.00484	0.020591	0.032965	0.088119	0.050041
5.5	0.093637	0.045871	0.046192	0.031392	0.047497	0.121054	-0.00474	0.044498	0.042928	0.070923	0.092159	0.065558	0.04007	0.059486	0.063402	0.018148			5.5	0.016965	0.055427	0.227406	0.104435	0.055374	0.040881	0.007483	0.022013	0.058707	0.105542	-0.00239	0.087444	0.080243	0.007572	0.02826	0.02339			5.5	0.104755	0.140627	0.026095	-0.01139	0.029891	-0.0025	0.044433	0.027165	-0.00517	0.091667	0.056405
5.66667	0.025479	0.038835	0.030593	0.051527	0.01929	0.038131	-0.00554	0.020802	0.101715	0.129834	0.023957	0.124395	0.048463	0.04734	0.065862	0.014769			5.66667	0.021761	0.034966	0.105811	0.035214	0.047314	-0.00374	0.00547	0.017964	0.067695	0.064933	0.187712	0.048428	0.084137	0.038548	0.030586	0.008535			5.66667	0.041443	0.055697	0.037068	0.017381	0.006263	0.018889	0.019729	-0.00536	0.033307	0.073745	0.040361
5.83333	0.127011	0.183027	0.029803	0.101624	0.030334	0.008445	0.034997	0.024984	0.024591	0.046177	0.064855	0.110676	0.015044	0.052049	0.073867	0.025223			5.83333	0.023795	0.029055	0.059692	0.091171	0.005633	0.050584	0.012398	0.021514	0.063219	0.103051	-0.00883	0.11433	-0.02037	0.017173	0.016143	0.083072			5.83333	0.074655	0.063115	-0.00805	0.005829	0.003233	0.115155	0.098569	0.027112	0.006865	0.103736	0.018228
6	0.09852	0.05841	0.042692	0.039486	0.004581	0.041042	0.030036	0.04672	0.059611	0.073193	0.054679	0.056053	0.11825	0.009362	0.04914	-0.00566			6	0.042959	0.029545	0.035927	0.060623	0.001501	0.018058	0.043979	0.064329	0.106785	0.050331	-0.00899	0.0903	-0.01769	0.008733	0.033566	-0.00393			6	0.027982	0.052881	0.01941	0.049981	0.011713	0.014508	0.074756	0.050488	0.060038	0.038997	0.058351
6.16667	0.113703	0.103684	0.033408	0.070088	0.037767	0.018724	-0.0056	-0.00093	0.014836	0.048508	0.087848	0.099806	-0.00634	0.03909	0.120728	0.065348			6.16667	0.058761	0.030671	0.015015	0.037187	0.036099	0.056236	-0.00426	0.038769	0.071197	0.054856	0.034343	0.076828	0.158429	0.037355	0.022351	0.0457			6.16667	0.027576	0.04748	0.174595	0.109673	-0.00331	0.030636	-0.00306	0.042871	0.114784	0.148718	0.054842
6.33333	0.073921	0.087893	0.056711	0.065312	0.057762	0.109627	0.022207	0.019259	0.038407	0.105606	0.06646	0.075081	0.006414	0.002723	0.04364	0.017068			6.33333	0.023803	0.057373	0.0479	0.059367	0.065164	0.025475	0.001062	0.004544	0.045112	0.083708	0.051047	0.083669	-0.0201	0.027239	0.021104	0.070777			6.33333	0.033364	0.083601	0.102453	0.073204	0.041135	0.032608	0.026083	-0.00499	0.024901	0.139158	-0.00417
6.5	0.052536	0.035302	0.071121	0.115521	0.079665	-0.00409	0.092079	0.035736	0.045994	0.115985	0.060475	0.10038	-0.00829	0.020357	-0.00064	-0.0048			6.5	0.036628	0.069236	0.037743	0.05619	0.07985	0.013711	0.028165	0.026169	0.029938	0.086512	0.035443	0.072522	0.028708	0.011459	0.020533	-0.00058			6.5	0.077449	0.102287	0.089152	0.092191	0.022995	0.046466	0.03481	0.037732	0.057783	0.091149	0.017148
6.66667	0.077571	0.085578	0.018986	0.02656	0.020843	0.046538	-0.00161	0.050603	0.045948	0.124704	0.049288	0.084853	0.083782	-0.0032	0.042717	-0.00643			6.66667	0.055765	0.04615	0.095655	0.046448	0.010375	0.011971	0.012001	0.008848	0.0953	0.07431	0.097159	0.105822	-0.01741	0.011668	0.016001	0.054144			6.66667	0.066488	0.063064	0.098992	0.375762	0.032628	0.000168	-0.00636	0.174421	0.01553	0.070555	0.054468
6.83333	0.069971	0.122852	0.055466	0.133256	0.007239	0.024708	0.016549	0.029275	0.090063	0.218505	0.034553	0.15162	0.17485	0.039851	0.059623	-0.00405			6.83333	0.025324	0.10309	0.063691	0.028955	-0.00332	0.059199	0.033665	0.030598	0.113703	0.072934	0.029867	0.067404	-0.02181	0.0243	0.005262	-0.0076			6.83333	0.106337	0.067017	0.023789	0.084909	0.011062	0.007924	0.061596	-0.00218	0.049228	0.147388	0.052069
7	0.097037	0.072821	0.052443	0.032317	0.025861	-0.00518	0.015159	0.049173	0.052368	0.076191	0.195089	0.107427	0.004092	-0.00343	0.074125	-0.00964			7	0.053619	0.059844	0.038255	0.141135	0.07646	0.0329	-0.00014	0.040186	0.115854	0.054937	0.065604	0.081868	-0.02394	0.044663	0.036849	0.080588			7	0.021539	0.085534	0.012496	0.105504	0.07084	0.078214	0.048153	0.019363	0.080324	0.043585	0.054128
7.16667	0.109951	0.140944	0.038823	0.104332	0.043814	0.029568	0.046574	0.038022	0.04694	0.21391	0.079326	0.033139	0.047331	-0.00366	0.029581	0.016668			7.16667	0.052734	0.043201	0.061014	0.034947	0.023835	0.005556	0.013265	0.018856	0.106567	0.120459	-0.00777	0.258351	0.103802	0.013022	0.012268	0.037529			7.16667	0.05628	0.078161	-0.00563	0.045242	0.031622	0.028762	-0.00315	0.016117	0.034767	0.097214	0.091534
7.33333	0.05824	0.135902	0.006281	0.23989	0.028869	0.070487	0.014815	0.018062	0.149868	0.310106	0.033927	0.125899	-0.00582	0.038713	0.059203	0.011749			7.33333	0.019799	0.085023	0.070889	0.043592	0.110484	0.023712	0.100571	0.013639	0.125614	0.047778	0.100492	0.139715	-0.01963	0.009006	0.034752	-0.00488			7.33333	0.046647	0.097646	0.012582	0.375047	-0.00219	0.040453	-0.0063	0.001077	0.021906	0.139805	0.065178
7.5	0.093283	0.122684	0.032596	0.0687	0.106777	0.034036	0.042538	0.049143	0.088051	0.139754	0.085247	0.102555	0.029614	0.01415	-0.01023	0.045966			7.5	0.065828	0.030114	0.025292	0.249939	-0.00378	0.015529	0.014502	0.021383	0.080024	0.112865	0.054594	0.173737	0.424197	0.020246	0.021617	0.02605			7.5	0.031096	0.076916	0.049831	0.026243	0.027379	0.042268	-0.00532	-0.0042	0.056798	0.055122	0.023108
7.66667	0.058694	0.071759	0.089594	0.074579	0.053196	0.04728	0.037092	0.268743	0.118162	0.266972	0.114355	0.14061	0.033061	0.02466	-0.00933	0.020217			7.66667	0.051819	0.018774	0.079893	0.073798	0.032673	0.001214	-0.00366	0.003273	0.189229	0.140084	0.218866	0.227751	0.258254	-0.00217	0.023357	0.015518			7.66667	0.113139	0.013543	0.00606	0.034596	0.01121	0.031604	0.018162	0.126302	0.12838	0.05281	-0.00365
7.83333	0.052533	0.110058	0.05519	0.034756	0.013755	0.043383	0.024001	0.057359	0.068961	0.232652	0.151668	0.209172	-0.00478	0.043705	0.019594	0.008713			7.83333	0.104168	0.080324	0.089828	0.062204	0.005012	0.019846	0.01794	-0.00274	0.143926	0.127456	0.224127	0.301832	0.076651	0.01027	0.055431	0.014142			7.83333	0.061992	0.03265	0.025517	0.115916	0.044856	0.025266	-0.00657	0.004104	0.057171	0.149626	0.063566
8	0.106605	0.091171	0.033469	0.085417	0.059207	-0.00405	0.057163	0.06049	0.119395	0.210426	0.079288	0.18769	-0.00619	0.029022	0.056803	0.045975			8	0.072389	0.030177	0.031315	0.067939	-0.00374	-0.0062	0.027581	0.015747	0.175251	0.194897	0.245282	0.175255	-0.02163	0.008054	0.030765	0.04918			8	0.023263	0.146946	0.047323	0.071373	0.036364	0.010541	0.0604	0.040153	0.05437	0.080931	0.069927
8.16667	0.227916	0.052882	0.101641	0.079116	-0.0052	0.058802	0.050214	-0.00459	0.10367	0.256687	0.124492	0.230005	-0.00593	-0.00336	0.056287	0.036842			8.16667	0.081941	0.020373	0.138373	0.109226	0.017659	0.008115	0.006248	0.035276	0.17401	0.159331	-0.00931	0.286433	0.374232	-0.00189	0.021139	0.133138			8.16667	0.168203	-0.00183	-0.00969	0.066709	0.015167	0.061839	-0.00633	0.04249	-0.0064	0.087555	0.047247
8.33333	0.111391	0.047609	0.049064	0.062223	0.027315	0.011621	0.049944	-0.00604	0.131594	0.320992	0.071443	0.324986	-0.00245	0.024152	-0.0065	0.061543			8.33333	0.081201	0.020815	0.034939	0.036632	0.066074	0.351586	0.011765	0.02447	0.270739	0.127293	0.198272	0.250557	0.109338	0.009716	0.064824	0.037671			8.33333	0.239269	0.025554	0.079581	0.246295	0.035563	0.027472	0.053346	0.023854	0.082476	0.264933	0.03723
8.5	0.15548	0.059368	0.143215	0.033826	0.021455	0.047439	-0.00311	0.041675	0.095585	0.275758	0.103523	0.375938	0.009838	0.013964	0.083864	-0.00566			8.5	0.102134	0.027143	0.152688	0.103869	0.01955	0.0444	0.027909	0.061049	0.154785	0.126133	0.099604	0.266734	0.010393	0.005857	0.028311	0.030236			8.5	0.043787	0.0105	0.055288	0.019026	0.020057	0.02047	-0.00048	-0.00414	0.016435	0.094427	0.102531
8.66667	0.181802	0.048763	0.043391	0.052697	0.052384	0.038706	0.042482	0.088272	0.107173	0.146751	0.087406	0.307282	0.122244	-0.0035	0.036386	0.013212			8.66667	0.134124	0.023111	0.131459	0.348865	0.023681	0.047992	0.022786	0.03959	0.341267	0.200128	0.147435	0.221702	-0.01462	0.013255	0.022283	0.114607			8.66667	0.081922	0.075079	0.082713	0.082876	0.029945	0.054095	-0.00485	0.025228	0.111894	0.128224	0.046906
8.83333	0.176643	0.042601	0.052131	0.06475	-0.0045	0.040431	0.019737	0.080827	0.146831	0.335007	0.085254	0.332373	0.083369	0.015333	-0.00684	-0.00313			8.83333	0.091439	0.055107	0.17926	0.071616	0.00699	0.06333	0.027737	0.011342	0.14483	0.252617	0.059319	0.226303	0.077384	0.014993	0.00916	0.075239			8.83333	0.082243	0.100357	0.018484	0.139421	0.034653	0.034145	0.016461	0.041912	0.039144	0.103183	0.055016
9	0.160549	0.143196	0.196423	0.096467	0.048328	-0.0031	0.008214	-0.00466	0.13698	0.117717	0.104618	0.388964	0.007736	0.019269	0.024294	0.026386			9	0.120199	0.063922	0.241354	0.11635	-0.00391	0.027957	0.044477	0.002894	0.199884	0.198797	0.034505	0.247255	-0.02113	0.034817	0.01248	0.044173			9	0.1455	0.093889	-0.00612	0.078549	0.013506	0.073389	-0.00517	0.022822	0.077267	0.270644	0.033303
9.16667	0.158813	0.113833	0.072596	0.069804	0.017413	-0.00146	0.040482	0.050277	0.181455	0.175219	0.113546	0.297912	-0.00474	0.012557	0.079493	0.064638			9.16667	0.164518	0.117688	0.135275	0.047372	0.026285	0.052093	0.078652	0.057525	0.213898	0.317727	0.397874	0.235928	-0.02124	0.017618	0.019247	0.040788			9.16667	0.088495	0.070835	0.05201	0.223004	0.027095	0.00109	-0.0051	-0.00146	0.027164	0.271576	0.115243
9.33333	0.245258	0.143565	0.12731	0.160738	-0.00436	0.021636	-0.00495	0.02297	0.125048	0.224131	0.100079	0.295262	-0.00363	0.011093	-0.0012	0.080436			9.33333	0.164272	0.052661	0.3046	0.113697	0.04866	-0.0036	0.048121	0.050924	0.171285	0.481557	0.074669	0.349742	-0.01417	0.004406	0.036236	-0.00486			9.33333	0.071597	0.089062	0.080337	0.150135	0.076128	0.030318	-0.00402	0.021615	0.012092	0.13814	0.039349
9.5	0.104715	0.139131	0.140241	0.070214	0.016334	0.017668	0.024124	0.057211	0.30131	0.173203	0.179486	0.410369	0.032165	0.00191	-0.00688	0.031285			9.5	0.156767	0.133206	0.239211	0.144047	0.080895	0.012125	0.020352	0.066484	0.193903	0.183261	0.204494	0.249252	-0.02019	0.0167	0.004346	0.072091			9.5	0.116235	0.075694	0.065128	0.115337	0.058157	-0.00211	0.042518	0.023467	0.066738	0.159844	0.068618
9.66667	0.16182	0.107647	0.178911	0.099062	0.210508	0.06219	-0.00234	0.068181	0.202962	0.079077	0.129824	0.400173	0.023601	0.071369	0.023389	0.023997			9.66667	0.160202	0.044549	0.282781	0.118787	0.05797	0.040258	0.053441	0.030638	0.250269	0.252729	0.110827	0.340549	0.064122	0.025149	0.042442	-0.00515			9.66667	0.100203	0.120666	0.016388	0.224225	0.025415	0.015115	0.015487	0.037723	0.138767	0.248877	0.088338
9.83333	0.130144	0.174889	0.174219	0.105443	-0.00485	0.014401	0.055238	0.070578	0.101436	0.276952	0.136292	0.364388	-0.006	0.005921	0.012422	0.076494			9.83333	0.204957	0.125944	0.282256	0.103143	0.129256	-0.00562	0.009632	0.089572	0.149776	0.155658	0.081816	0.282946	0.03743	0.005724	0.028229	0.015043			9.83333	0.080355	0.061319	-0.00875	0.246282	-0.00318	0.014389	-0.00479	0.048574	0.108115	0.218211	0.047131
10	0.162772	0.169299	0.213244	0.080899	0.109369	0.005639	0.161464	0.060953	0.28794	0.198197	0.221461	0.392471	0.01329	0.020521	0.033848	0.019909			10	0.207164	0.137783	0.1467	0.144697	0.036298	-0.00482	0.071055	0.008378	0.216724	0.294305	0.221774	0.336924	-0.02017	0.012025	0.012367	0.012866			10	0.077354	0.072717	0.042781	0.15776	0.028233	0.012309	0.019259	0.061548	0.068274	0.311356	0.123053
10.1667	0.169942	0.190736	0.205537	0.174588	0.041797	-0.0034	0.004555	0.121073	0.192705	0.254434	0.228964	0.303429	0.012089	0.044176	-0.00621	0.077449			10.1667	0.230233	0.039816	0.35159	0.133993	0.122461	0.024683	0.051628	0.047614	0.170524	0.410161	0.114004	0.367404	0.09229	0.035157	0.018236	0.006675			10.1667	0.09439	0.337456	0.142289	0.340471	0.022932	0.052963	0.025102	0.0961	0.048306	0.214162	0.153447
10.3333	0.175323	0.144423	0.167525	0.120799	0.023151	0.015167	0.023684	0.042136	0.243041	0.334353	0.108524	0.330486	0.040192	0.042254	-0.0114	0.319615			10.3333	0.228073	0.099115	0.349154	0.249403	0.09286	0.059331	0.011435	0.06882	0.238304	0.250262	0.024716	0.307224	0.131705	0.044072	0.046288	0.030277			10.3333	0.143817	0.106461	0.056062	0.244476	0.029827	0.030016	0.028487	-0.00475	0.046687	0.197818	0.078184
10.5	0.203925	0.37635	0.106711	0.148707	0.007308	0.10429	0.010619	0.128651	0.207134	0.254277	0.280254	0.356592	0.020621	0.020632	0.026267	0.034036			10.5	0.191164	0.120954	0.529507	0.324524	0.112065	0.030041	0.026643	0.092682	0.183319	0.107077	0.175031	0.258307	-0.01881	0.027053	0.025959	-0.00408			10.5	0.168369	0.171698	0.026497	0.062294	0.004059	0.035165	-0.00613	0.089395	0.112821	0.336754	0.123042
10.6667	0.222085	0.122437	0.266978	0.15913	0.017648	0.032963	0.036111	0.094538	0.169374	0.481049	0.1906	0.329125	0.020774	-0.00034	0.086519	0.032682			10.6667	0.287182	0.144555	0.305535	0.18636	0.062241	0.011495	0.112016	0.074551	0.173715	0.276605	0.077288	0.294577	0.082545	0.016103	0.0179	0.042319			10.6667	0.173916	0.150381	0.004019	0.285571	0.033967	0.005046	0.028031	-0.00567	0.15358	0.298733	0.100005
10.8333	0.260078	0.176388	0.118862	0.135782	0.010035	0.032733	0.037087	0.042372	0.12713	0.289881	0.244151	0.246542	0.011822	0.052569	0.199311	0.065006			10.8333	0.245015	0.169331	0.268247	0.167621	0.121215	0.019131	0.095234	0.050059	0.230351	0.12711	0.10886	0.304716	0.130555	0.028622	0.024345	-0.00519			10.8333	0.115062	0.163699	0.026722	0.081751	0.023073	0.016304	-0.00512	0.047177	0.056245	0.157649	0.13526
11	0.221803	0.154083	0.220861	0.287136	0.015442	0.029824	0.070682	0.203616	0.163281	0.259301	0.180744	0.333267	-0.00572	-0.00368	0.024725	-0.00641			11	0.351555	0.267212	0.492148	0.17832	0.05134	0.130279	0.069499	0.030027	0.248733	0.374727	0.236373	0.252839	0.101464	0.048563	0.050376	0.06268			11	0.055763	0.111447	0.193247	0.119782	-0.0016	0.019884	0.023605	0.007946	0.119667	0.233592	0.109607
11.1667	0.287752	0.237698	0.245995	0.189615	0.031275	0.015086	0.003703	0.107489	0.308087	0.621919	0.26288	0.311913	0.088066	-0.00313	0.001737	0.016779			11.1667	0.287993	0.188488	0.34239	0.235361	0.108353	0.032436	0.050937	0.059307	0.203558	0.198356	0.144944	0.307491	-0.01524	0.029285	0.025494	-0.00564			11.1667	0.102701	0.19682	-0.00962	0.17878	0.086824	0.016162	0.031766	0.011456	0.170434	0.280886	0.147204
11.3333	0.228684	0.162901	0.240368	0.188165	0.036101	0.014062	0.038778	0.169215	0.208468	0.429307	0.15343	0.4387	0.047992	0.015069	-0.00825	0.034161			11.3333	0.273517	0.225383	0.339462	0.176106	0.090563	0.047257	0.037038	0.027569	0.233321	0.153164	0.015778	0.264607	0.034639	0.020899	0.02806	0.022264			11.3333	0.179595	0.241051	0.141907	0.121683	0.061049	0.03867	0.019589	0.040944	0.13118	0.433929	0.134409
11.5	0.297053	0.230233	0.168016	0.215575	0.004961	0.010843	0.01067	0.116452	0.290461	0.395674	0.213379	0.291423	0.012339	0.082996	-0.00781	0.012116			11.5	0.275372	0.159055	0.456446	0.142761	0.060534	0.016591	0.072947	0.082398	0.2704	0.117354	0.092761	0.205532	0.086565	0.035262	0.046102	0.043272			11.5	0.228224	0.265797	0.230307	0.136092	0.017217	0.004519	0.034216	0.045511	0.220864	0.244829	0.27908
11.6667	0.17653	0.198366	0.161926	0.236976	0.018415	0.074653	0.075073	0.162109	0.221431	0.380653	0.164768	0.241704	0.01906	0.015544	0.011691	0.014735			11.6667	0.354962	0.226978	0.710735	0.169015	0.145766	0.060791	0.042921	0.080684	0.22001	0.136168	0.232951	0.319211	0.014254	0.075195	0.025399	0.032222			11.6667	0.258132	0.235606	0.108546	0.373904	-0.00249	0.063924	0.017508	-0.00254	0.211193	0.252202	0.181796
11.8333	0.250699	0.218005	0.249837	0.275866	0.019911	0.007064	-0.00477	0.228708	0.117461	0.251064	0.240346	0.137449	0.068642	0.051569	0.105425	-0.00615			11.8333	0.342658	0.151663	0.354873	0.26638	0.118738	0.057186	0.025159	0.063305	0.31176	0.174342	0.147879	0.282618	-0.01996	0.006491	0.000143	0.016814			11.8333	0.118913	0.190232	0.134199	0.616746	0.027054	0.008495	0.099997	0.001902	0.433894	0.267858	0.1282
12	0.324682	0.191402	0.300966	0.236443	0.037363	-0.00422	0.046694	0.149053	0.424083	0.203027	0.358624	0.327158	-0.00598	0.039235	-0.00862	-0.00618			12	0.286184	0.409748	0.221279	0.157601	0.050266	0.025876	0.032473	0.012342	0.247659	0.127685	-0.01015	0.223079	-0.01224	0.013382	0.02416	0.039292			12	0.094664	0.198	0.069758	0.578496	0.000883	0.009907	-0.00628	0.019303	0.222399	0.253106	0.061761
12.1667	0.206571	0.260475	0.32388	0.254654	-0.00088	0.138407	0.014757	0.086714	0.244206	0.083561	0.298316	0.731714	0.032402	0.016646	0.007948	0.036559			12.1667	0.269533	0.259037	0.273981	0.131024	0.022091	0.109735	0.036334	0.030355	0.243752	0.255433	0.109015	0.191206	0.008471	0.033496	0.026981	0.080868			12.1667	0.184045	0.204929	0.085072	0.435465	0.025345	0.057098	0.070602	0.049835	0.237064	0.090084	0.377668
12.3333	0.21639	0.095646	0.283309	0.215727	-0.00369	0.033832	0.116936	0.1318	0.28706	0.300687	0.343711	0.311596	0.000999	-0.00268	-0.00983	0.05771			12.3333	0.217393	0.306318	0.297322	0.321586	0.087977	0.035448	0.069306	0.007628	0.174417	0.11378	0.166317	0.451434	0.105154	0.004222	0.058165	0.049381			12.3333	0.215788	0.174955	0.088675	0.242131	0.036376	0.016618	0.056361	0.004412	0.13297	0.147522	0.224359
12.5	0.256685	0.190594	0.223463	0.146803	0.056843	0.026592	0.039508	0.226505	0.307537	0.288749	0.173755	0.403316	0.030305	0.059769	-0.0034	0.011932			12.5	0.2943	0.291798	0.239902	0.189756	0.054908	0.036458	0.004528	0.040657	0.171446	0.137288	0.151183	0.322375	0.043777	0.055734	0.034299	0.008476			12.5	0.296959	0.190814	0.05829	0.07099	0.076494	0.035767	-0.00848	0.049522	0.070394	0.146621	0.198965
12.6667	0.173517	0.252778	0.333057	0.280551	0.018179	-0.00421	0.102984	0.126229	0.280819	0.417905	0.217363	0.150738	0.00994	0.012586	0.108805	0.016737			12.6667	0.189898	0.239118	0.268118	0.245865	0.031386	-0.00477	0.108615	0.012424	0.160555	0.207942	0.056701	0.182559	-0.01853	0.028614	0.051532	-0.00142			12.6667	0.123643	0.308089	-0.00924	0.265391	0.020554	0.002349	-0.00604	0.052986	0.056695	0.239156	0.200277
12.8333	0.212721	0.132907	0.341358	0.331445	-0.0044	0.064787	0.05228	0.167253	0.285658	0.170475	0.19554	0.12433	-0.00475	0.096151	0.045462	0.039445			12.8333	0.234933	0.264734	0.355686	0.20274	0.037125	0.036669	0.054736	0.086173	0.186358	0.233704	0.16484	0.27964	0.222309	-0.00123	0.078832	0.030886			12.8333	0.213889	0.194977	0.044638	0.513049	0.070489	0.132001	-0.00591	0.019647	0.25691	0.126503	0.330845
13	0.297527	0.145398	0.319724	0.241421	-0.0038	-0.00036	0.015351	0.352725	0.297224	0.279835	0.142522	0.215722	0.038394	0.04699	0.140964	-0.00457			13	0.200389	0.192708	0.346858	0.215331	0.074789	0.036375	0.126037	0.03345	0.193067	0.172847	-0.009	0.222623	-0.02536	0.047204	0.037442	0.028659			13	0.384406	0.158358	0.026855	0.138519	0.178914	0.05831	-0.00575	0.083539	0.116496	0.183233	0.247998
13.1667	0.187709	0.267641	0.219552	0.210268	0.062795	-0.00302	-0.00513	0.209904	0.403748	0.279371	0.218336	0.266632	-0.00354	0.02227	0.046223	0.012292			13.1667	0.255087	0.207827	0.236606	0.325518	0.097095	0.061998	-0.00138	0.026124	0.148529	0.191777	0.082461	0.267554	0.071674	0.011056	0.048129	0.042508			13.1667	0.34486	0.368264	0.061958	0.126234	0.050897	0.065967	0.00332	0.025473	0.127409	0.186617	0.189231
13.3333	0.246876	0.197337	0.285192	0.222926	0.014466	0.019469	0.043352	0.083412	0.224158	0.303207	0.167377	0.383804	0.063362	0.014433	0.074509	0.021173			13.3333	0.237621	0.263026	0.192264	0.337438	0.06114	0.014858	0.047568	0.061482	0.094987	0.204294	0.347703	0.238596	0.043414	0.040824	0.049012	0.124132			13.3333	0.122085	0.283098	0.041458	0.33414	0.038246	0.004404	0.006636	-0.00471	0.114118	0.119771	0.13487
13.5	0.218961	0.240841	0.243775	0.205807	0.019739	0.0104	-0.00645	0.296766	0.294688	0.405422	0.188555	0.136108	0.056693	-0.00297	0.097797	0.000718			13.5	0.216959	0.298334	0.172871	0.20216	0.056836	0.039505	0.01835	0.061732	0.241563	0.156763	0.139496	0.1623	0.085014	0.034825	0.028065	-0.00509			13.5	0.145536	0.4047	0.008103	0.239114	0.04234	0.050811	-0.00316	0.071608	0.358416	0.182898	0.189074
13.6667	0.162367	0.114154	0.297055	0.258743	-0.0047	0.10811	0.10226	0.074029	0.22037	0.407072	0.256053	0.321293	-0.00304	0.023618	0.007217	0.013342			13.6667	0.265613	0.304347	0.388798	0.219451	0.065884	0.053708	0.060339	0.057165	0.184512	0.086355	0.060039	0.173131	-0.01608	0.03852	0.040931	0.034203			13.6667	0.108382	0.136707	0.029393	0.125949	0.041488	0.019479	0.10803	0.054441	0.35831	0.201001	0.166545
13.8333	0.363374	0.1299	0.196857	0.268039	-0.00408	0.043696	0.089474	0.158814	0.446317	0.073208	0.200012	0.186132	0.055768	0.00956	0.115203	-0.00512			13.8333	0.200234	0.192661	0.076411	0.184698	0.094387	0.059735	0.082625	0.098192	0.19074	0.075804	0.19632	0.182824	0.379026	0.015968	0.015625	0.021175			13.8333	0.088182	0.201459	0.122731	0.349041	0.037609	0.050814	0.008341	0.033533	0.241444	0.134523	0.198422
14	0.14764	0.160147	0.2951	0.245222	0.016912	0.016568	0.047279	0.124402	0.254217	0.181746	0.137074	0.144073	0.01484	0.043675	0.057128	0.018034			14	0.237485	0.27725	0.118586	0.186697	0.069237	0.010465	0.014986	0.116069	0.183164	0.075385	0.058708	0.201737	0.015889	0.009748	0.070282	0.084413			14	0.222511	0.041715	0.055729	0.159604	0.126854	0.026469	0.013248	0.028829	0.353914	0.106963	0.112756
14.1667	0.186774	0.132971	0.209446	0.214767	0.058892	0.015087	0.045807	0.318829	0.319893	0.306383	0.266293	0.199993	0.017432	0.027976	0.049992	0.015783			14.1667	0.14783	0.325091	0.212988	0.136103	0.110564	0.104225	0.168529	0.067703	0.155543	0.131495	0.195831	0.209895	0.22597	0.002483	0.041639	0.016636			14.1667	0.112756	0.106164	0.052392	0.177277	0.016308	0.023973	0.024478	-0.00527	0.268962	0.174059	0.234312
14.3333	0.271598	0.217752	0.215587	0.248092	0.001389	0.015375	0.018083	0.08535	0.266086	0.216834	0.225133	0.17915	0.043826	0.049479	0.102198	0.003664			14.3333	0.256641	0.211626	0.296368	0.206606	0.008428	0.028626	0.079563	0.121157	0.089389	0.178631	0.089137	0.158133	-0.01896	0.045489	0.03309	0.02401			14.3333	0.096817	0.137229	0.212045	0.191523	0.036283	0.039559	0.015164	0.048502	0.34977	0.248004	0.297627
14.5	0.208708	0.143149	0.205458	0.192136	0.048187	0.085744	0.023778	0.173124	0.321898	0.026483	0.153387	0.192552	-0.007	0.039833	0.000314	0.009231			14.5	0.255987	0.22359	0.174534	0.084402	0.070579	0.014867	0.087686	0.10656	0.119241	0.069353	0.12215	0.215321	-0.0145	0.012519	0.08786	0.02161			14.5	0.089924	0.202624	0.190925	0.286872	0.004946	0.073861	0.049976	0.202774	0.153281	0.148305	0.167925
14.6667	0.197004	0.082344	0.184053	0.198728	-0.00573	0.045029	0.010626	0.208613	0.257193	0.375257	0.123166	0.186868	0.014105	0.021843	0.190649	0.030935			14.6667	0.249934	0.185537	0.252306	0.167844	0.045575	0.06284	0.047499	0.077359	0.118167	0.150202	0.02463	0.089931	-0.01973	0.029031	0.043788	0.065511			14.6667	0.117828	0.138662	0.078615	0.15042	0.010548	0.070203	-0.01016	0.029854	0.133773	0.15609	0.196059
14.8333	0.179606	0.13374	0.232193	0.188479	-0.00072	0.015312	0.046488	0.128151	0.363517	0.056129	0.160765	0.338427	0.005175	0.002146	-0.00694	0.007149			14.8333	0.179172	0.172287	0.153256	0.151301	0.041126	0.052485	0.094692	0.100594	0.136654	0.151177	0.178518	0.160799	-0.01665	0.024672	0.061245	0.029782			14.8333	0.214302	0.365023	0.010537	0.298362	-0.00225	0.046732	0.045425	0.081379	0.114681	0.1939	0.089584
15	0.189248	0.145272	0.19081	0.21382	0.014221	0.037314	0.021515	0.032133	0.259168	0.167044	0.252531	0.159092	0.045898	0.000646	0.01156	0.003608			15	0.120692	0.13313	0.192409	0.143812	0.154862	0.037992	0.114028	0.095749	0.085917	0.168962	0.216114	0.108124	-0.01814	0.044098	0.04253	0.028071			15	0.15802	0.118444	0.041852	0.289825	0.031845	0.022378	-0.00674	0.047892	0.103398	0.184516	0.220472
15.1667	0.147335	0.115904	0.224177	0.252752	0.09848	0.025123	0.117758	0.162682	0.238478	0.228358	0.190582	0.255197	0.091995	0.067426	-0.00699	0.054781			15.1667	0.189429	0.284839	0.221752	0.214354	0.057708	-0.0011	0.034448	0.071488	0.094841	0.246657	0.417822	0.170911	0.104161	0.013598	0.070007	0.022775			15.1667	0.141073	0.063235	0.015939	0.194928	0.044581	0.091743	0.017314	0.035846	0.327357	0.16579	0.131145
15.3333	0.217938	0.184936	0.19413	0.27926	0.031376	-0.00388	0.04472	0.120885	0.207798	0.224631	0.122299	0.161805	0.103982	0.067562	0.045419	-0.00679			15.3333	0.158848	0.191457	0.224801	0.171697	0.035202	-0.00297	0.046802	0.04535	0.087523	0.124794	0.187931	0.145026	-0.01738	0.015899	0.05891	0.043738			15.3333	0.122126	0.096546	0.103844	0.17711	0.029707	0.060281	0.020142	0.071133	0.25693	0.176757	0.218888
15.5	0.116055	0.144207	0.169562	0.235454	-0.00516	0.084205	0.067044	0.16414	0.309913	0.18773	0.24991	0.121879	0.058438	0.038043	0.111847	0.003752			15.5	0.15233	0.208984	0.091935	0.190355	0.086047	0.01527	0.071753	0.073769	0.093027	0.079961	0.051765	0.21385	0.07448	0.02003	0.041054	-0.00533			15.5	0.075168	0.154502	0.167499	0.077838	0.062079	0.023134	0.047784	0.080886	0.149322	0.119757	0.160659
15.6667	0.129799	0.073602	0.192062	0.208931	0.033406	0.027782	0.019318	0.2003	0.197739	0.099292	0.199912	0.129646	-0.00463	0.025656	0.08443	0.077689			15.6667	0.156155	0.204545	0.098413	0.188386	0.029766	0.038041	0.032872	0.049188	0.096098	0.157029	0.154908	0.194442	0.230768	0.066952	0.046347	0.017781			15.6667	0.183612	0.23788	0.110013	0.221932	0.088303	0.033136	0.050279	0.007057	0.275208	0.127991	0.223831
15.8333	0.116857	0.119642	0.199688	0.238431	0.08112	0.056309	0.097323	0.155326	0.193366	0.184283	0.179701	0.266774	0.046079	0.025692	0.043913	0.023612			15.8333	0.131417	0.127222	0.187228	0.170309	0.039783	0.014016	0.070742	0.119706	0.080567	0.161511	0.173602	0.127308	-0.00665	-0.0008	0.04646	-0.00424			15.8333	0.119811	0.041733	0.269918	0.166028	0.03264	0.104322	0.001988	0.045425	0.131072	0.099266	0.113465
16	0.161125	0.088224	0.159731	0.13677	0.025103	0.048996	0.147009	0.14934	0.235956	0.218342	0.124385	0.220232	0.045609	-0.00324	-0.00696	0.052295			16	0.120216	0.1026	0.169575	0.140823	0.054288	0.040919	0.044027	0.060304	0.041366	0.033581	0.20439	0.112584	-0.01913	0.011523	0.049963	0.045746			16	0.058929	0.07649	0.098473	0.068496	0.04008	0.065709	0.087703	0.065421	0.190379	0.13978	0.126933
16.1667	0.166147	0.084704	0.158287	0.157772	0.061631	0.061826	0.011415	0.292889	0.217498	0.116766	0.240662	0.095909	0.008679	0.018873	0.059132	-0.00234			16.1667	0.076026	0.170896	0.129339	0.138287	0.041928	0.027568	0.0141	0.106904	0.035226	0.166524	0.107243	0.148788	0.244805	0.050876	0.036343	-0.00515			16.1667	0.05891	0.088512	0.12743	0.077918	0.020896	0.049633	0.075254	0.089535	0.122732	0.110288	0.153616
16.3333	0.08992	0.133382	0.151122	0.170266	0.034747	0.02054	0.049031	0.229006	0.264923	0.084502	0.187757	0.186733	0.047846	0.064909	0.111926	-0.00686			16.3333	0.131768	0.136331	0.141097	0.155169	0.040752	0.057223	0.084959	0.085533	0.087597	0.037155	0.048221	0.152761	0.156229	0.015572	0.030283	0.018281			16.3333	0.05908	0.231733	0.203903	0.11489	0.021924	0.050591	0.051883	0.106608	0.109939	0.170711	0.139235
16.5	0.15142	0.202422	0.121653	0.182823	-0.00466	0.045548	0.164588	0.093808	0.277902	0.131978	0.13353	0.079525	0.036108	0.042062	0.03569	0.072837			16.5	0.132063	0.179955	0.174364	0.111869	0.021618	0.124674	0.036278	0.11358	0.105101	0.151058	0.223065	0.191305	0.112407	0.048742	0.059559	0.036955			16.5	0.134539	0.143975	0.15534	0.328474	0.033877	0.121308	0.020889	0.110408	0.238507	0.041426	0.209765
16.6667	0.123378	0.078599	0.172503	0.13556	0.01437	0.066409	0.03615	0.312254	0.192764	0.10216	0.086798	0.098269	0.072064	-0.00379	-0.00729	0.076941			16.6667	0.131465	0.168364	0.039097	0.083806	0.014181	0.011021	0.063237	0.064637	0.084154	0.083345	0.148644	0.168102	-0.0216	0.038279	0.055075	0.007588			16.6667	0.089538	0.215541	0.074299	0.142573	-0.0003	0.024743	0.001934	0.060191	0.353633	0.162411	0.115637
16.8333	0.059757	0.062324	0.156437	0.112847	0.010398	0.05345	0.064576	0.251819	0.224796	0.075556	0.190394	0.299634	-0.00584	0.042124	0.071711	0.029984			16.8333	0.130783	0.075918	0.055792	0.137918	0.015828	-0.00324	0.073968	0.088506	0.13576	0.112117	0.216419	0.05213	-0.01138	0.059258	0.072539	0.024215			16.8333	0.094899	0.216565	0.050073	0.058461	0.022138	0.063957	0.018569	0.080371	0.124308	0.077193	0.088542
17	0.085648	0.133612	0.097275	0.185874	0.005242	0.044388	0.099389	0.167052	0.266718	0.193108	0.179147	0.106008	0.049261	0.03637	-0.00607	0.012992			17	0.182611	0.08061	0.088426	0.103739	0.022863	0.027257	0.116907	0.071399	0.057782	0.195629	0.019612	0.11319	1.1749	0.030303	0.113534	0.004136			17	0.034123	0.138436	0.082325	0.25397	0.077171	0.03279	0.089451	-0.00509	0.177956	0.167164	0.163455
17.1667	0.150912	0.068344	0.129165	0.128573	0.008946	0.117219	0.020509	0.319412	0.204311	0.219293	0.11072	0.121519	-0.00112	-0.00375	0.038996	0.044281			17.1667	0.108157	0.152931	0.110172	0.210658	0.024474	0.033058	0.08187	0.10397	0.030965	0.093091	0.170503	0.197896	-0.00928	0.037259	0.077843	0.112568			17.1667	0.125241	0.194576	0.047561	0.134834	0.073643	0.035825	0.407471	0.089526	0.216061	0.073422	0.128671
17.3333	0.083722	0.077449	0.136565	0.131007	0.02117	0.007925	0.014269	0.263666	0.22688	0.199915	0.12414	0.024382	0.030901	-0.00516	0.018994	0.034935			17.3333	0.125366	0.203656	0.100282	0.166411	0.035074	0.094805	0.040415	0.061921	0.088269	0.07339	0.138902	0.136416	-0.01387	0.029928	0.046328	0.008595			17.3333	0.055097	0.067926	0.054525	0.189056	0.033663	0.206369	0.092513	0.106085	0.169266	0.2499	0.101071
17.5	0.082883	0.056967	0.156025	0.108076	-0.00476	0.064214	0.050385	0.273924	0.222391	0.026367	0.112836	0.212329	0.126239	0.024953	-0.00149	0.081944			17.5	0.101901	0.126303	0.071023	0.063489	0.107265	0.030231	0.136746	0.092634	0.086881	0.136826	0.082669	0.099527	-0.01969	0.00644	0.032284	0.012552			17.5	0.02706	0.080317	0.100894	0.191461	0.067619	0.051435	0.113544	0.14096	0.106346	0.221218	0.052393
17.6667	0.066454	0.052919	0.058315	0.099177	0.034973	0.024283	0.11235	0.183065	0.159737	0.267684	0.149723	0.113615	-0.00405	0.024569	0.028576	0.016783			17.6667	0.094218	0.220258	0.112265	0.19591	0.042489	0.002073	0.074642	0.167774	0.040312	0.080925	0.101915	0.129728	0.054059	-0.00157	0.07894	0.093787			17.6667	0.069691	0.134032	0.020568	0.035528	0.039521	0.053652	0.086571	0.102416	0.075165	0.056113	0.055585
17.8333	0.072126	0.064591	0.068621	0.048986	0.058113	0.007359	0.152611	0.351346	0.10205	0.091146	0.050728	0.089746	0.020045	-0.00373	0.076655	0.036822			17.8333	0.130816	0.118171	0.144017	0.122529	-0.00369	-0.00508	0.186079	0.085943	0.063188	0.05477	0.130321	0.09893	0.160447	0.037294	0.102532	0.016799			17.8333	0.130932	0.159048	0.157484	0.30952	0.017747	0.065571	0.108574	0.051567	0.242242	0.055709	0.051855
18	0.150869	0.094548	0.200785	0.104035	0.032829	0.13264	0.017849	0.298789	0.299423	0.145354	0.083324	0.103725	0.056054	0.015573	0.016145	0.018257			18	0.126181	0.178298	0.098403	0.051665	-0.00415	0.01927	0.102067	0.054479	0.071013	0.071375	0.066563	0.067873	-0.01973	0.028912	0.079815	0.03148			18	0.059171	0.076713	0.108017	0.29247	0.019089	0.06919	0.052376	0.023808	0.104098	0.198476	0.113236
18.1667	0.061813	0.076745	0.070953	0.121828	-0.00115	0.045243	0.02756	0.21522	0.213278	0.002514	0.135297	0.046458	0.029603	0.071333	0.017937	-0.00636			18.1667	0.114579	0.116252	0.167217	0.132172	0.023633	0.098121	0.266489	0.067307	0.056234	0.045219	0.023001	0.11357	0.061893	0.001616	0.055146	0.053276			18.1667	0.110108	0.079684	0.162571	0.223107	0.083064	0.062783	-0.00877	0.241193	0.059462	0.138437	0.124184
18.3333	0.05458	0.066999	0.117812	0.057408	0.028239	0.03707	0.118767	0.294248	0.114125	0.15963	0.036523	0.13709	0.042026	0.046623	0.065746	-0.00883			18.3333	0.070078	0.036015	0.10897	0.127063	0.076076	-0.00443	0.033106	0.129519	0.070144	0.118048	0.154574	0.140861	0.238456	0.043879	0.037841	-0.00226			18.3333	0.037545	0.065832	0.149055	0.192282	-0.00421	0.108959	0.19874	0.087813	0.138295	0.014055	0.070399
18.5	0.093315	0.08289	0.12371	0.121968	0.041642	0.045901	0.018108	0.254893	0.12683	0.111125	0.07567	0.155519	0.046311	0.04992	0.011317	-0.00479			18.5	0.076019	0.071398	0.104846	0.056135	0.024335	0.034405	0.03745	0.061947	0.033811	0.085805	-0.01037	0.060206	-0.00704	0.070184	0.022629	-0.00293			18.5	0.08126	0.140972	0.209393	0.054418	0.019811	0.033189	0.073316	0.107339	0.056724	0.088155	0.074643
18.6667	0.0855	0.027906	0.089167	0.118175	0.047868	0.031067	0.122309	0.318978	0.219836	0.086365	0.118499	0.158118	-0.0049	0.031864	-0.00783	0.04821			18.6667	0.098054	0.149816	0.04144	0.080429	0.017657	0.030718	0.064233	0.043169	0.021982	0.090324	0.150467	0.090446	0.092231	0.008113	0.043654	0.050697			18.6667	0.113304	0.160767	0.137063	0.073807	0.095761	0.081169	0.168437	0.021417	0.105039	0.072634	0.066255
18.8333	0.054655	0.064756	0.086076	0.129523	0.040532	0.0146	0.049596	0.107545	0.154042	0.035966	0.119713	0.145982	0.02208	0.035302	-0.00681	0.002777			18.8333	0.073262	0.084373	0.085085	0.11553	0.058186	0.053016	0.048862	0.029083	0.039913	0.064818	0.01801	0.171836	0.06345	0.038116	0.053515	0.059071			18.8333	0.041812	0.171859	0.116694	0.305019	0.109387	0.069762	0.012876	0.047025	0.022196	0.066535	0.072712
19	0.021539	0.085215	0.022907	0.075135	0.023791	0.074395	0.085071	0.154347	0.120046	0.135636	0.103175	0.066659	0.041396	0.024591	0.044691	-0.00483			19	0.059437	0.087411	0.049304	0.097308	0.054249	0.057803	0.019894	0.092639	0.021004	0.050825	0.12837	0.04738	0.060052	0.027321	0.098838	-0.0047			19	0.150127	0.114285	0.076789	0.080479	0.034287	0.050679	0.076616	0.09352	0.191156	0.030847	0.113812
19.1667	0.039541	0.078723	0.119881	0.112388	0.036261	0.01439	0.06213	0.208454	0.197684	0.122536	0.13711	0.087069	0.106546	0.012128	-0.00757	-0.00649			19.1667	0.129733	0.205325	0.187792	0.169633	0.014053	0.106757	0.055951	0.136122	0.029127	0.134379	0.003104	0.062252	-0.0202	0.039349	0.081783	0.089582			19.1667	0.046259	0.062574	-0.00506	0.252831	0.043647	0.067903	0.015517	0.126145	0.102977	0.198199	0.043149
19.3333	0.0663	0.038708	0.156905	0.059741	0.098947	0.045666	0.053007	0.201719	0.06705	0.058656	0.105262	-0.00588	-0.0047	0.032213	-0.00663	0.080885			19.3333	0.037133	0.108758	0.347187	0.020271	0.041698	-0.0044	0.102263	0.055815	-0.00072	-0.00368	-0.01049	0.098612	-0.00119	0.021018	0.122866	0.010534			19.3333	0.056652	0.149638	0.185607	0.211197	0.005864	0.05678	0.14141	0.054715	0.03211	0.06761	0.09856
19.5	0.057736	0.03761	0.115576	0.098875	0.050434	0.108048	0.033998	0.154032	0.136809	0.083578	0.117391	0.153492	-0.00152	0.046566	0.038484	0.038389			19.5	0.050837	0.094713	0.172936	0.07818	0.053455	0.047522	0.095226	0.062061	-0.00205	0.037304	0.075268	0.06878	0.204303	0.0383	0.09699	-0.0012			19.5	0.078979	0.142655	0.08133	0.324779	0.11587	0.047985	0.003264	0.161437	0.060578	0.06302	0.078527
19.6667	0.078642	0.068025	0.151235	0.104049	0.044216	0.043984	0.007782	0.112082	0.139225	0.109355	0.085027	0.138644	0.056646	0.076794	0.062079	0.064186			19.6667	0.066975	0.078797	0.115176	0.030776	0.085331	-0.00475	0.13979	0.039751	0.03358	0.023299	0.097646	0.101781	-0.01871	0.046931	0.054078	0.055328			19.6667	0.01091	0.109732	0.058811	0.115895	0.039846	0.047214	0.024227	0.155024	0.031248	0.07601	0.102871
19.8333	0.048932	0.114775	0.315269	0.037058	-0.00588	0.051202	0.083085	0.131501	0.162393	0.042136	0.050663	0.091894	0.029139	0.029445	-0.00818	0.026746			19.8333	0.100385	0.058756	0.025265	0.08435	-0.00273	0.074266	0.075953	0.020906	0.003488	0.021791	0.036412	0.083846	-0.01968	0.023214	0.08355	0.018711			19.8333	0.01893	0.069787	0.097424	0.064688	0.01035	0.048596	0.052426	0.131375	0.178161	0.060335	0.077695
20	-0.0011	0.09272	0.11689	0.208312	0.025757	0.062459	0.074949	0.128183	0.096148	0.151301	0.041159	0.081206	0.050974	0.074132	0.062864	0.092894			20	0.02513	0.108294	0.094754	0.119279	0.01587	0.029925	0.046233	0.138534	0.003545	0.004994	0.156457	0.073485	-0.01985	0.040101	0.10657	0.01386			20	0.03989	0.004025	0.030576	0.089804	0.043306	0.028556	0.07818	0.037328	0.097812	-0.00587	0.058841
20.1667	0.016202	0.047886	0.051458	0.075302	0.002594	0.029263	0.069315	0.125104	0.084171	0.082566	0.09545	0.037283	0.034052	0.044213	0.000851	0.052813			20.1667	0.077479	0.028517	0.056437	0.084027	0.04389	0.014427	0.17872	0.084083	0.036216	0.064865	0.044033	0.050964	-0.02441	0.030856	0.10459	0.029209			20.1667	0.09728	0.022588	0.147511	0.1072	-0.0031	0.067321	0.000908	0.040132	0.097958	0.233369	0.088029
20.3333	0.027839	0.066126	0.05295	0.142084	0.031897	0.05538	0.02251	0.133321	0.167298	0.047601	0.093668	0.103032	0.019972	-0.00236	0.020991	0.077709			20.3333	0.044439	0.077751	0.060917	0.094844	0.067287	0.016958	0.088664	0.078891	0.058563	0.077613	0.263134	0.099335	0.523635	0.028766	0.063572	0.009033			20.3333	0.027751	0.026343	0.236617	0.173813	0.025695	0.06122	0.228626	0.146493	0.140617	0.022752	0.016093
20.5	0.07884	0.059383	0.087495	0.097223	0.017878	0.039954	0.031287	0.209346	0.093158	0.069189	0.044238	0.038901	0.081648	0.025383	0.05086	0.024831			20.5	0.041467	0.00059	0.10221	0.088772	0.022779	0.035811	0.011643	0.063801	0.027046	0.08021	-0.0087	0.044104	0.002278	0.025742	0.124942	0.018788			20.5	0.108814	0.040172	0.109742	0.026367	0.032586	0.027499	0.15599	0.034617	0.076831	0.155236	0.119095
20.6667	0.035551	0.03268	0.047932	0.112008	0.058513	0.015724	0.188529	0.246344	0.125867	0.001828	0.086155	0.068574	0.018895	0.015895	0.047752	-0.00728			20.6667	0.089369	0.04602	0.049015	0.106991	0.09642	0.070523	0.070681	0.053217	0.028336	0.051942	0.109153	0.082356	0.047226	0.016445	0.053239	0.024344			20.6667	0.064904	0.068129	0.070038	0.02346	0.023369	0.011049	0.093776	-0.00181	0.118399	0.039372	0.033602
20.8333	0.065472	0.071998	0.065676	0.039786	0.048359	0.092906	-0.00493	0.145693	0.066067	0.148837	0.043823	0.075683	-0.00448	0.020925	-0.00552	0.037787			20.8333	0.064237	0.067831	0.018079	0.100596	0.018708	0.072947	0.054436	0.085839	0.010344	0.02006	-0.00899	0.058838	0.190366	0.034116	0.047495	0.000277			20.8333	0.08266	0.121466	0.063047	0.062362	-0.00204	0.05358	0.121945	0.08452	0.116793	0.011628	0.129188
21	0.053751	0.059926	0.034159	0.059351	0.027715	-0.00441	0.037063	0.11085	0.075784	0.118947	0.068166	0.017634	-0.00547	-0.00251	0.055735	0.000337			21	0.091921	0.047257	0.068344	0.151685	0.032695	0.038063	0.087208	0.041235	0.031627	0.01729	0.195901	0.012102	-0.02356	-0.00209	0.077113	-0.00492			21	0.071509	-0.00107	0.064785	0.121806	0.086988	0.073352	0.112688	0.129137	0.081192	0.222065	0.045801
21.1667	0.017846	0.057629	0.05206	0.05885	0.014451	0.051974	0.12901	0.426658	0.162092	0.031786	0.093728	0.037729	0.014765	0.051159	0.152619	0.074729			21.1667	0.05367	0.054924	0.078074	0.044996	0.035988	0.030525	0.074959	0.05134	0.012977	0.044907	0.150466	0.057596	0.039841	0.025735	0.11121	0.257383			21.1667	0.020936	0.057133	0.104626	-0.01295	0.028844	0.036075	0.135575	0.035284	0.067735	0.093923	0.050116
21.3333	0.054118	0.070547	0.057605	0.102064	0.036277	0.029316	0.058286	0.204167	0.048601	0.07624	0.032142	0.132829	0.0258	0.022677	0.124581	0.033278			21.3333	0.04953	0.091812	0.045965	0.102633	0.109585	0.011111	0.086023	0.02823	0.021407	0.002463	0.068405	0.064667	0.275571	0.030388	0.048356	0.122122			21.3333	0.084714	0.065605	0.02088	0.147485	0.033282	0.0118	0.08075	0.064799	0.066506	0.09248	0.02985
21.5	0.0263	0.027824	0.045515	0.070204	0.049722	0.056278	0.074887	0.25313	0.089538	0.059824	0.054743	0.023587	0.018428	0.018239	0.06067	-0.00596			21.5	0.072371	0.037919	0.031025	0.069049	0.015753	0.051282	0.117774	0.010025	0.006569	0.029797	0.043648	0.008463	-0.02065	0.007791	0.078288	0.024975			21.5	0.056035	0.108541	0.072009	0.127153	0.029857	0.037698	0.044634	0.064717	0.151221	0.085659	0.013002
21.6667	0.067469	0.008229	-0.00547	0.066324	0.02381	0.074298	0.030142	0.256116	0.25609	-0.00663	0.072997	0.054927	-0.00514	0.074013	0.034366	0.039872			21.6667	0.051176	0.062377	0.025729	0.082231	0.025512	0.045188	0.118305	0.058236	0.071178	0.039173	0.058757	0.074497	0.049438	0.028211	0.114329	0.066165			21.6667	0.038892	0.034179	0.077715	0.140521	0.138012	0.087942	0.049399	0.072284	0.0758	0.011296	0.064514
21.8333	0.01338	0.071703	0.068973	0.080803	0.024475	0.074091	0.009076	0.104542	0.128174	0.033316	0.00603	0.105472	0.079734	0.045905	-0.00887	0.010952			21.8333	0.057801	0.01737	0.05636	0.091746	0.026887	0.026981	0.129791	0.032977	0.01412	0.021301	0.054095	0.028933	0.081894	0.036899	0.070241	-0.0054			21.8333	0.00641	0.020855	0.018793	0.213278	0.070221	0.078796	0.070259	0.035222	0.058398	0.027143	0.011328
22	0.056549	0.007144	0.089643	0.052255	0.035204	0.021251	0.098304	0.193969	0.184141	0.098179	0.034848	0.008013	0.046645	0.015843	0.020593	-0.00521			22	0.035344	0.077102	0.030832	0.033785	0.073325	-0.00385	0.051605	0.07135	0.017999	0.036528	-0.01005	0.019375	0.15395	0.028366	0.069545	0.083424			22	0.032508	0.064837	0.077285	0.033902	0.02464	0.065029	0.014329	0.032092	0.041866	0.077671	0.026859
22.1667	0.059456	0.065783	0.03323	0.064721	0.012488	0.032015	0.04946	0.133743	0.111971	0.078755	0.025668	0.023655	0.044699	-0.00314	0.101287	0.045243			22.1667	0.035942	0.110143	0.017979	0.083064	0.069711	0.046409	0.091701	0.139855	0.044818	0.031123	0.034519	0.051709	0.190745	0.013559	0.110578	-0.00071			22.1667	0.061765	0.040521	0.139107	0.06537	0.029649	0.047278	0.039405	0.064183	0.055845	0.048268	0.069702
22.3333	0.063058	0.101657	0.018959	0.025206	0.065788	0.086771	0.024848	0.154378	0.068044	0.040392	0.061814	0.138792	-0.00679	-0.00139	0.024066	-0.00673			22.3333	0.01656	0.068818	0.044899	0.051771	0.023746	-0.00475	0.128432	0.174405	0.010376	0.017049	-0.01619	0.022917	-0.01474	0.03343	0.069296	0.010611			22.3333	0.009743	0.00627	0.065412	0.101806	0.067287	0.060125	0.161654	0.089722	0.11811	0.038851	0.087368
22.5	0.080583	0.006783	0.110574	0.099078	0.157938	0.087737	0.10011	0.156933	0.049623	0.227542	0.02016	-0.00702	0.173979	0.026227	0.023725	-0.00608			22.5	0.026856	0.091705	0.023222	0.01137	0.042474	0.042104	0.11022	0.066316	0.000946	0.04114	0.186297	0.04208	0.074049	0.022823	0.063613	-0.00506			22.5	0.074765	0.013652	0.125107	0.022282	0.010371	0.023626	0.018719	-0.00516	0.031241	0.116042	0.04872
22.6667	0.026758	0.027686	0.010622	0.06246	0.054108	0.115147	0.050394	0.298927	0.08861	0.024435	0.079602	0.084623	0.149948	0.038117	0.171913	0.083977			22.6667	0.051793	0.035496	0.024847	0.054551	0.045142	0.057609	0.070383	0.026546	0.022102	0.027593	-0.00906	-0.00211	0.148612	0.030704	0.068079	0.065463			22.6667	0.013686	0.061067	0.050262	0.04047	0.023263	0.032825	0.003293	0.08738	0.147902	0.063574	0.050482
22.8333	0.008787	0.008077	0.049598	0.02862	0.111617	0.051366	0.066211	0.274423	0.090042	0.028511	0.020642	0.037591	-0.00386	0.050822	0.053855	0.008441			22.8333	0.041858	0.002966	0.030151	0.044033	0.023221	0.029833	0.149827	0.106931	0.029619	0.029404	0.012904	0.053091	-0.02354	0.008618	0.104809	0.016912			22.8333	0.121382	0.07046	0.035321	0.135223	0.071146	0.125768	0.088765	0.03944	0.05317	0.066537	0.031922
23	0.029342	0.03032	0.030791	0.0382	0.060958	0.032164	0.089041	0.031541	0.042506	0.093911	0.085849	0.010767	0.015198	0.022409	-0.00826	0.006287			23	0.040887	0.000803	0.022496	0.018951	0.036946	0.040997	0.098714	0.042818	0.026143	0.078226	0.043393	0.062096	-0.01337	0.031048	0.081312	0.052072			23	0.015985	0.09338	0.109724	0.099854	0.0143	0.03647	0.086004	0.107406	0.06636	0.019825	0.014305
23.1667	0.006241	0.006097	0.079163	0.021441	0.037535	0.053033	0.037405	0.194471	0.046107	0.025743	0.028084	0.130101	0.125613	0.087412	-0.00793	0.008589			23.1667	0.077962	0.020322	0.023569	0.034685	0.082675	0.0434	0.062493	0.072879	0.024326	0.009952	0.045094	0.006562	-0.02607	0.01998	0.068253	-0.00586			23.1667	0.026804	0.034587	0.110839	0.049055	0.051974	0.026722	-0.00614	0.108817	0.027828	0.032493	0.07221
23.3333	-0.00321	0.017974	0.083018	0.056984	0.093956	0.063519	0.111253	0.156128	0.085424	0.04325	0.066653	-0.00676	0.069464	0.018277	0.027671	0.005487			23.3333	0.032077	0.150302	0.03315	0.075994	0.035521	0.056641	0.008813	0.042688	0.012501	0.054629	0.04994	0.074031	-0.01384	0.014388	0.047065	0.067481			23.3333	0.044138	0.016568	0.006277	0.024385	0.03321	0.012854	0.015646	0.003745	0.188541	0.043517	0.012071
23.5	0.084394	0.064165	0.013553	0.065188	0.104238	0.020297	0.075792	0.272887	0.065033	0.00603	0.020092	-0.00357	0.002474	0.05774	-0.00814	0.06201			23.5	0.066347	0.165165	0.022304	0.056601	-0.00517	-0.00523	0.156001	0.079956	0.01613	0.048914	0.133876	0.075445	0.084704	0.065845	0.049271	0.038631			23.5	0.042085	0.051052	0.226134	0.088008	0.067086	0.049936	0.039922	0.112622	0.008609	0.031356	0.00954
23.6667	0.02813	0.008606	0.033589	0.010582	0.108917	0.047448	0.036115	0.222717	0.063394	0.013672	-0.00323	0.08028	0.012916	-0.00338	0.095098	0.029632			23.6667	0.0344	0.011944	0.056107	0.030115	0.002186	0.054282	0.153034	0.028013	0.020625	0.011488	0.044223	0.006977	-0.01775	0.049344	0.036962	0.012467			23.6667	0.032234	0.035526	0.066507	0.050862	0.025903	0.021905	0.051236	0.043818	0.032999	-0.0054	0.025051
23.8333	0.003043	0.071856	-0.00508	0.012521	0.024805	0.052603	0.017212	0.119255	0.033877	0.002601	0.017701	0.119794	0.056651	-0.00175	-0.00798	-0.00643			23.8333	0.015923	0.008317	0.013597	0.021232	0.041062	0.066745	0.077446	0.007267	0.019849	0.017696	0.077799	0.006601	-0.02411	0.015778	0.138159	0.021415			23.8333	0.001994	0.08577	0.004294	0.030479	0.012713	0.056861	0.026114	0.017009	0.121717	-0.00501	0.063785
24	0.023975	0.003165	0.13533	0.026846	0.02145	0.099158	0.128388	0.147648	0.103602	0.104106	0.025416	-0.00651	-0.0063	0.011861	0.041944	0.01265			24	0.034896	0.019305	0.069132	0.076758	0.060033	-0.00022	0.054429	0.041896	0.025347	0.01186	-0.01225	0.070333	0.547028	0.00077	0.090185	0.004066			24	-0.0071	0.030238	0.047296	0.03478	0.032309	0.011892	-0.00639	0.078216	0.044953	0.015874	0.01496
24.1667	0.028231	0.005955	0.056956	0.038345	0.056757	0.158329	-0.00429	0.192147	0.018619	0.046522	0.054091	0.069604	0.011484	0.074385	-0.00699	-0.00667			24.1667	0.052713	0.023426	0.001399	0.038429	0.033004	0.03091	0.05567	0.10749	0.017688	0.027518	-0.00913	0.059714	-0.02069	0.021503	0.046677	0.020597			24.1667	0.026257	0.029554	0.03224	0.036014	0.012148	0.044511	-0.00521	0.022485	0.011549	0.039595	0.074392
24.3333	0.082884	0.030175	-0.00325	0.064658	0.026912	0.042616	-0.00581	0.132301	0.084811	0.084815	0.023336	-0.00736	0.029287	0.013931	0.015344	0.017508			24.3333	0.014116	-0.006	0.059053	0.088334	0.027371	0.029928	0.020755	0.105215	0.005809	-0.0045	0.031651	0.016352	0.147629	0.011124	0.04712	0.115304			24.3333	0.008697	0.015245	0.103006	-0.0137	0.030634	0.064417	0.007726	-0.00444	-0.00622	0.041221	-0.00388
24.5	0.007891	0.018741	0.041881	0.031028	-0.00072	0.108375	0.067585	0.156054	0.113433	0.017928	0.033988	-0.00524	0.153854	0.112633	0.048358	0.038882			24.5	0.005174	0.007971	0.000448	0.022736	0.0639	0.024538	0.050618	0.005631	0.007081	0.036751	0.012481	0.018428	-0.02273	0.008979	0.113598	0.018775			24.5	0.028035	0.073522	0.010054	0.022669	0.008324	0.018973	0.078232	0.047873	0.078371	-0.00637	0.036235
24.6667	0.010353	0.035975	0.025225	0.04075	0.025337	0.104426	0.119373	0.055769	0.062269	0.058321	0.030157	0.041997	-0.00498	0.020535	0.056234	0.062928			24.6667	0.015447	0.04747	0.023042	0.054042	0.045195	0.020482	0.092676	-0.00352	-0.00197	0.02847	-0.01174	0.009529	0.092858	0.039846	0.045453	0.095387			24.6667	0.02176	0.000594	0.142906	0.001028	0.028943	0.064537	0.074199	0.010412	0.02835	0.134223	0.010379
24.8333	0.015574	0.027275	0.007019	0.040936	0.032008	0.074847	0.117262	0.155005	0.077088	0.058708	-0.00368	0.012793	0.030821	0.047407	0.027867	0.127252			24.8333	0.024488	0.092521	-0.00531	-0.00529	0.051841	0.027021	0.049093	0.043524	0.030756	0.002949	-0.00984	0.014997	-0.0177	0.006978	0.017809	0.016207			24.8333	0.014853	0.096226	0.03485	0.110151	0.050098	0.083655	0.099472	0.018671	-0.00567	0.024914	0.086168
25	0.008738	0.017753	0.03441	0.021351	0.103672	0.03585	0.038213	0.146444	0.034058	0.041183	0.055713	0.020886	-0.00535	0.069836	0.008144	0.056815			25	0.018889	0.052577	0.012904	0.037253	0.030358	-0.00069	0.042845	0.117981	0.072045	0.00944	0.027831	0.021534	-0.02534	0.046053	0.093532	0.011778			25	0.014953	0.058347	-0.0084	0.053479	0.013629	0.056803	0.027306	0.029665	-0.00684	0.089258	0.033795
25.1667	0.019152	0.009982	0.021077	0.043188	0.080738	0.063281	0.062837	0.438763	0.010909	0.030947	0.045976	-0.00703	0.026223	0.034562	-0.00639	0.053251			25.1667	0.008761	0.033551	0.071099	0.084994	0.034237	0.030021	0.0709	0.060786	0.047296	0.022616	-0.01014	0.003721	-0.01789	0.022879	0.087193	-0.00555			25.1667	0.021381	0.008925	0.056257	0.021833	0.024515	0.077972	0.020745	0.051746	-0.00235	0.119641	0.088629
25.3333	0.029134	0.034544	0.028118	0.071941	0.012712	0.13165	0.044812	0.175474	0.086164	0.048367	0.013232	0.023184	0.066806	0.067852	0.440496	0.006563			25.3333	0.037405	0.04175	0.038666	0.026311	0.071246	0.012567	0.06718	0.050495	0.002988	0.08941	0.036123	-0.00191	-0.02503	0.009391	0.054947	0.022677			25.3333	0.013064	0.010382	0.017649	-0.0142	0.010376	0.064233	0.053798	-0.00553	-0.00611	0.057624	0.001666
25.5	0.049349	0.014837	0.02448	0.025221	0.050168	0.03148	0.055971	0.133712	0.030136	-0.00532	0.034912	0.030659	0.072237	0.008536	0.044181	0.01613			25.5	0.029008	0.198109	0.057869	0.033422	0.026376	0.03235	0.030786	0.031722	0.049259	0.002661	-0.01063	0.056759	-0.01966	0.037695	0.043552	0.009186			25.5	0.024957	0.04028	0.087234	0.059039	0.044769	0.044447	0.155055	-0.0009	0.07859	-0.00551	0.001797
25.6667	0.012079	0.005833	0.023164	0.031908	0.096995	0.002989	0.070832	0.138417	0.021478	0.021382	0.020304	0.023128	0.026015	0.109305	0.031141	0.035191			25.6667	0.029281	0.023177	0.120345	0.007044	0.006366	0.024401	0.096347	0.055465	0.007811	0.073127	0.043921	0.017993	-0.02114	0.013594	0.06243	-0.00481			25.6667	0.058881	-0.00861	0.049574	0.009836	0.020296	0.018475	-0.00611	0.038281	0.08322	0.049655	0.084833
25.8333	0.014623	0.014704	0.047966	0.019365	0.018548	0.063278	0.045591	0.080059	-0.0035	0.005134	0.026082	-0.00671	0.070252	0.031936	0.051764	0.075017			25.8333	0.017186	0.017853	0.030828	-0.00514	0.010769	0.075758	0.049253	0.089583	0.014421	-0.00219	-0.01041	0.015827	0.098479	0.01229	0.042297	0.056666			25.8333	0.037663	0.007806	0.008797	0.14175	0.012122	0.024745	0.015475	0.084704	0.047652	-0.00145	0.095671
26	0.015127	0.031702	0.051002	0.044293	-0.00063	0.092253	0.028112	0.084904	0.064784	0.116918	0.007938	0.045482	-0.00524	0.005743	0.077128	-0.00733			26	0.016271	0.007088	0.0106	0.007714	0.017863	0.022185	0.055603	0.068897	0.034817	-0.00412	0.023083	0.025939	0.08947	0.006355	0.058806	-0.0051			26	-0.00703	0.027025	0.084389	0.032636	0.009571	0.02268	0.06643	0.022004	-0.00622	0.043722	-0.00306
26.1667	0.032	0.04433	0.011053	0.022728	0.047775	0.066771	0.126725	0.157045	0.031918	0.081788	0.037476	0.019609	-0.00559	0.037445	0.042198	0.038182			26.1667	0.002757	0.042696	0.024987	0.003424	0.014735	0.018212	0.042312	0.029673	0.030453	0.013238	0.088381	0.01886	-0.02013	0.036544	0.005713	0.015655			26.1667	0.020757	0.104728	0.025336	0.187043	0.06057	0.009122	0.008283	0.086772	0.024237	-0.00237	0.03203
26.3333	0.01476	0.036531	0.013194	0.037067	0.018594	0.04086	0.105413	0.10337	0.037718	0.01936	0.037788	0.033984	0.080741	0.029378	-0.00682	-0.00819			26.3333	0.027308	0.005755	0.024417	0.102086	0.101476	-0.00376	0.082652	0.063577	0.023696	0.014439	0.015162	0.02094	-0.02129	0.018898	0.032131	-0.00755			26.3333	0.024991	0.053792	-0.01039	0.045371	0.030124	0.06341	0.010403	-0.0019	-0.00543	0.005696	0.03085
26.5	-0.00444	0.006897	-0.00067	0.025235	-0.00315	0.101369	0.000193	0.10237	-0.00407	0.001738	0.003232	0.080213	0.031412	0.036844	0.088861	0.017479			26.5	0.024009	0.020235	0.090589	-0.00565	0.036682	-0.00568	0.107172	0.056235	0.026898	0.016865	0.035919	0.055245	0.29428	0.037367	0.05964	-0.00422			26.5	0.026589	0.041551	0.026902	-0.00612	0.019056	0.059637	-0.00754	0.033399	0.039878	0.03333	0.022789
26.6667	-0.00413	-0.00418	0.011098	0.035823	0.032004	0.040711	0.08794	0.114543	0.048336	0.077507	0.023098	-0.00641	0.057328	0.027593	0.005576	0.125519			26.6667	0.019383	0.001587	0.078967	0.011111	0.051589	0.046987	0.093037	0.098177	0.06792	-0.00473	-0.00999	0.01489	0.057663	0.031289	0.103595	-0.00323			26.6667	0.048793	0.06184	-0.0104	0.012158	0.008918	0.026941	-0.00122	0.081903	0.118767	0.002261	0.059715
26.8333	0.007276	0.004556	0.032071	0.042351	0.047017	0.040504	0.020027	0.080279	0.032782	0.068639	0.035264	0.005116	-0.0051	0.02939	0.05803	-0.00707			26.8333	0.024896	0.042712	-0.00728	0.011671	0.029244	0.055584	0.041288	0.094737	0.047535	-0.00428	-0.01105	0.009029	-0.01878	0.058281	0.061208	-0.00166			26.8333	0.12033	0.036964	-0.00507	0.05383	-0.00071	0.092229	0.019604	0.122323	0.00573	-0.00622	-0.00168
27	0.066167	0.024756	0.025398	0.016312	0.027523	0.054538	-0.00103	0.107635	0.038698	0.013199	0.025713	0.06816	0.062785	0.004416	-0.00825	0.032793			27	0.009367	0.019408	-0.00159	0.039897	0.025897	-0.00551	0.017492	0.034848	0.01499	0.050849	-0.01044	0.005284	0.068415	0.067825	0.067191	0.035179			27	0.00966	0.087948	0.091204	-0.01445	0.02529	0.042542	-0.0067	-0.00416	-0.00675	0.048165	0.046906
27.1667	-0.00325	0.007283	-0.00514	0.004889	0.008301	0.051222	0.041687	0.04602	0.022608	-0.0074	0.02735	0.011076	0.009639	0.01932	0.089628	-0.00782			27.1667	0.01737	0.028759	-0.00861	0.017176	0.016295	0.018674	0.045543	0.058154	0.034934	0.037128	0.011356	0.011585	-0.02838	0.049634	0.042631	0.077743			27.1667	0.019927	0.020891	-0.00785	-0.01414	0.017342	0.041127	-0.00722	0.013376	0.076522	0.023273	0.052492
27.3333	0.00486	-0.00458	-0.00253	0.06019	-0.00457	0.060325	0.116005	0.020376	0.023564	-0.00806	0.040668	0.084351	0.044178	-0.00058	0.023724	-0.00553			27.3333	0.006283	-0.00332	0.051632	0.006019	0.013892	0.030023	0.077392	0.096461	0.014487	0.009073	0.042419	0.026906	0.232967	0.010343	0.064409	-0.00434			27.3333	-0.00536	0.043479	0.001625	-0.0107	0.014919	0.036543	0.021612	0.013344	0.100834	0.010752	0.008678
27.5	0.04837	0.028429	0.032685	0.003624	0.042848	0.031759	0.037654	0.092744	0.053361	-0.0086	0.008624	0.012095	0.024345	0.124461	0.014066	-0.00551			27.5	0.051996	-0.00617	0.008402	0.002433	0.027597	0.04214	0.078677	0.049475	0.035108	-0.00421	0.028036	0.003114	0.052166	-0.00209	0.048036	0.047404			27.5	0.014024	0.02007	0.007954	-0.01061	0.013052	0.025472	0.014438	0.020565	0.073317	0.038613	0.06278
27.6667	0.017958	0.053227	0.032161	0.021727	0.073344	0.005798	0.060407	0.110347	0.029903	0.017427	0.036193	0.003051	0.033088	0.053125	0.080016	0.05069			27.6667	0.017987	0.063558	-0.00826	-0.00607	0.067271	0.087383	0.081829	-0.00337	0.005437	0.134618	-0.01154	0.014714	0.049415	0.012613	0.050099	0.009262			27.6667	0.02647	-0.00933	-0.01091	0.153781	0.043914	0.030394	0.058224	0.055202	0.008383	0.004453	0.054762
27.8333	0.002573	-0.00405	-0.00502	0.003249	0.01527	0.026438	-0.00395	0.124315	0.017634	0.031258	0.014747	0.019107	0.010003	-0.00358	0.03948	0.029956			27.8333	0.001044	0.138287	-0.00976	0.031611	0.021445	-0.00529	0.047957	0.046337	0.028817	0.044479	0.036476	0.032744	0.043258	0.03375	0.043399	-0.00613			27.8333	-0.00426	-0.00995	0.006585	-0.01275	0.038276	0.02167	0.018721	0.032518	0.020831	0.019011	0.049666
28	0.007264	0.014582	0.006737	0.032473	0.010923	0.097155	0.242234	0.024157	0.03265	0.029874	0.060046	-0.00693	0.040557	0.029702	0.009815	0.120043			28	0.001112	-0.00562	0.146902	-0.00529	0.011962	0.010431	0.127568	0.038614	0.026886	0.045956	0.00868	0.032389	0.045504	0.047416	0.021022	0.021841			28	0.00651	0.22011	0.016474	0.061635	0.029346	0.039978	0.017115	0.040138	0.037858	0.038795	0.014243
28.1667	0.014012	0.025802	0.033535	0.014594	0.043563	0.053688	0.156614	-0.00846	0.07449	0.062035	0.013707	-0.00565	0.051612	0.096492	-0.01278	0.029065			28.1667	0.025316	-0.00549	-0.00772	0.015625	0.039883	0.050285	0.058611	0.076441	0.023782	0.026282	0.040016	0.046072	-0.02439	0.011296	0.0303	0.027125			28.1667	0.010189	-0.00693	0.031133	0.034988	0.020393	0.02145	0.018502	0.07424	0.038945	0.023326	0.002233
28.3333	0.037782	0.031482	-0.00524	0.032928	0.088491	-0.00444	0.11425	0.031873	0.00922	0.058052	0.036186	-0.00639	0.053407	0.011819	0.118996	0.138624			28.3333	0.013727	0.011625	0.035332	0.013919	0.054361	0.012938	0.0724	0.017488	0.021123	0.023434	-0.01202	0.026098	0.0714	0.009729	0.0745	0.05062			28.3333	0.020277	0.040809	-0.01062	0.052606	0.014584	0.023715	0.063179	-0.00409	0.079836	-0.00468	-0.00315
28.5	0.007823	-0.00406	0.058767	0.00159	0.050292	0.027036	0.044257	0.042775	0.015207	-0.00664	0.000763	0.083004	0.028992	0.022376	0.041562	0.01078			28.5	0.002957	0.025673	-0.00733	0.011115	0.033422	0.022094	0.044394	0.037395	-0.00228	0.019282	-0.00522	0.034991	0.115517	0.020454	0.042072	0.020805			28.5	0.004112	0.023916	0.032897	-0.01454	0.018039	0.006975	0.02384	0.034575	0.017207	0.031063	0.018027
28.6667	-0.00445	-0.00471	0.00468	0.017524	-0.00453	0.011919	0.053001	-0.00592	0.067143	-0.00117	0.005918	-0.00285	0.033022	0.094638	-0.00921	0.035685			28.6667	0.025179	0.034832	-0.00849	0.029663	0.049093	0.023667	0.070707	0.202774	0.008528	-0.00355	0.038595	0.008634	-0.02276	0.006706	0.056829	0.033122			28.6667	0.01629	0.018946	0.01118	0.034291	0.062498	0.020837	0.02867	-0.00556	-0.00683	-0.00297	0.027742
28.8333	0.014181	0.017276	0.010474	0.001951	0.007323	0.032316	0.021686	0.040284	0.0286	0.040755	0.009581	0.031801	-0.00553	0.003004	-0.00806	0.019841			28.8333	0.027335	0.01516	-0.01114	0.019699	0.065371	0.011966	0.014971	-0.00323	0.023291	0.031744	0.078161	0.052174	-0.02105	0.064079	0.074438	0.034708			28.8333	0.020411	-0.01025	0.016824	-0.01462	0.005914	0.048055	0.069531	0.066545	0.028639	-0.00527	0.008704
29	0.017664	0.020909	-0.00591	0.013382	0.045914	0.02065	0.008052	-0.00665	0.061292	-0.00816	-0.00401	0.055629	-0.00602	0.022234	0.029963	-0.00662			29	0.023545	0.032921	0.067991	0.029842	0.054785	0.112481	0.005143	0.058028	0.014262	-0.00399	0.045501	0.026862	-0.02854	0.01245	0.012781	0.07081			29	-0.00476	0.021627	0.011473	0.035382	0.015621	0.038705	-0.00673	0.016304	0.006589	-0.00486	0.013511
29.1667	0.003662	0.007044	0.038707	0.013449	0.049669	0.12167	0.062785	0.032725	0.069021	0.02479	0.02376	-0.00537	0.022569	0.007302	0.032074	-0.00736			29.1667	0.002276	0.037294	-0.00642	-0.00573	0.242195	0.01309	0.029079	0.012185	0.005649	0.010025	0.066981	0.059996	0.119582	-0.00229	0.018862	0.041242			29.1667	-0.00443	0.093417	0.099834	0.060819	-0.0032	-0.00255	-0.00556	-0.00477	0.079603	0.087839	-0.00362
29.3333	0.020293	-0.00343	0.024356	0.01007	0.012768	0.096818	-0.00268	0.016482	0.058001	0.073834	0.057849	0.021801	0.015851	0.004456	0.045514	0.095626			29.3333	0.003604	0.010761	0.048697	0.028741	0.043329	-0.00486	0.013893	0.0053	0.007493	0.029558	0.072008	0.03405	0.11776	-0.00175	0.021245	0.01635			29.3333	0.001673	0.030967	0.020227	-0.0132	0.03126	0.028741	-0.00717	0.087144	0.030515	-0.00631	0.019417
29.5	0.001938	-0.00514	0.00635	0.028778	0.061094	0.042102	0.028762	0.028915	0.023938	-2.4e-06	0.003952	-0.00697	0.025891	0.019829	-0.00779	0.084624			29.5	0.007323	0.023429	0.014705	0.024217	0.012739	0.084788	0.061713	0.034389	0.025796	-0.00438	0.025674	0.044944	-0.02167	0.019393	0.061349	-0.00834			29.5	-0.0068	-0.00907	0.024629	-0.01465	0.045736	0.036668	0.016098	0.024127	0.025459	-0.00551	0.02987
29.6667	0.022377	0.008462	0.001948	0.030881	0.069501	0.030141	0.036522	0.045	0.020515	0.002459	0.010968	0.041402	0.039674	0.016773	0.081557	0.009875			29.6667	0.028553	0.023924	0.016573	0.009266	0.009363	0.030711	0.009022	0.061875	-0.00117	-0.00411	0.035775	0.03088	-0.02644	0.060027	0.06813	-0.006			29.6667	0.02809	-0.00135	0.010234	0.089194	0.056245	0.049053	0.013846	0.055772	0.037269	-0.00624	-0.00437
29.8333	0.011952	0.02782	-0.00578	0.000805	0.058157	0.018243	-0.00478	-0.00735	0.019946	-0.0087	0.019055	-0.00618	0.094749	0.024603	0.067002	0.015243			29.8333	0.027132	0.006033	0.066313	0.066761	0.080374	0.008962	0.102245	0.066315	0.025951	-0.00254	-0.01099	0.022344	-0.02023	0.018309	0.060368	0.014932			29.8333	0.030802	-0.00935	0.002919	0.020687	-0.00376	0.025002	-0.00388	-0.00603	0.057781	0.033278	0.01049
30	0.00757	0.009789	0.021147	0.029611	0.025782	0.053376	0.101649	-0.00376	0.098914	-0.00784	0.028074	0.020843	0.018862	0.03173	0.028346	0.073167			30	0.012299	0.071317	-0.00781	0.017774	0.051958	0.023495	0.02118	0.024511	0.020104	-0.0043	-0.00744	0.00685	-0.02209	0.031291	0.042567	-0.00543			30	0.015252	0.235639	-0.01069	0.025141	0.024919	0.033928	0.084716	0.001427	0.022326	0.050239	0.023499
[truncated: 5 more columns]

## Sheet: Fig 3C
Fig 3E
Seedling growth inhibition, comparing different hydroxylated CEP14 versions in Col-0 and 35S::CEPR2-GFP #9
[Relative fresh weight (% MS control)]
	Col-0				35S::CEPR2-GFP #9
	mock	CEP14Hyp2	CEP14Hyp1	CEP14Hyp1,2	mock	CEP14Hyp2	CEP14Hyp1	CEP14Hyp1,2
	96.71	56.41	84.62	112.83	108.79	63.12	15.44	7.39
	73.34	97.52	61.25	59.64	138.33	57.08	20.15	23.5
	95.1	81.4	80.59	79.79	136.99	36.93	30.22	18.8
	96.71	93.49	119.27	78.17	109.46	49.69	25.52	17.46
	120.08	70.11	76.56	73.34	77.9	71.18	36.93	16.79
	99.13	101.54	16.92	85.43	93.34	35.59	15.44	9.4
	66.89	92.68	116.05	145.06	110.13	27.53	14.1	8.06
	99.13	103.96	104.77	100.74	77.22	43.65	60.44	8.06
	88.65	158.76	82.2	88.65	80.58	52.38	12.09	16.79
	123.3	209.54	107.99	106.38	75.88	44.99	17.46	8.73
	123.3	124.11	134.59	62.86	96.7	32.23	14.77	8.06
	117.66	87.04	131.36	91.87	94.68	44.32	16.79	14.77
	55.84	91.21	68.87	60.81	76.56	26.1	12.76	5.8
	137.75	117.27	54.6	72.6	84.68	39.44	16.24	4.06
	83.14	117.27	88.73	96.17	87.58	35.96	13.34	6.96
	64.53	68.87	80.04	94.31	103.24	59.74	17.4	11.02
	89.35	99.9	94.31	42.19	104.4	62.64	13.34	9.28
	89.97	82.52	67.01	96.79	95.12	46.98	17.98	8.12
	114.79	94.93	57.7	49.02	116	31.32	17.4	11.6
	148.91	80.66	70.11	57.7	122.96	57.42	8.12	8.7
	94.93	87.49	57.08	57.08	60.32	48.72	5.8	16.24
	68.25	78.18	68.25	68.25	140.36	57.42	15.66	8.12
	143.95	101.76	68.25	60.19	99.18	41.18	13.92	10.44
	108.58	98.66	71.35	71.35	109.62	37.12	11.6	6.96
	25.71	94.04	109.72	87.15	97.17	48.91	9.78	7.17
	115.99	98.43	101.57	57.05	65.22	50.22	24.13	8.48
	109.09	76.49	86.52	75.24	92.61	38.48	19.57	7.17
	122.88	89.03	94.04	79.62	82.83	51.52	18.91	16.96
	96.55	71.47	67.08	75.24	136.3	64.57	8.48	5.22
	109.72	50.78	109.72	96.55	60.65	41.74	16.96	14.35
	100.94	88.4	119.12	67.08	103.04	72.39	18.26	5.22
	102.19	94.67	66.46	91.54	91.96	71.74	15.65	14.35
	116.61	119.75	74.61	89.66	113.48	44.35	24.78	15
	99.06	105.33	91.54	82.76	137.61	55.43	20.22	9.13
	91.54	67.08	59.56	56.43	133.7	63.26	11.09	5.87
	109.72	85.89	58.93	110.97	85.43	54.13	17.61	18.91

## Sheet: Fig 3E
Fig 3E
Ethylene assay, comparing different hydroxylated CEP14 versions for their ability to induce ethylene production in Col-0 and 35S::CEPR2-GFP #9
[pmol/mL]
	Col-0				35S::CEPR2-GFP #9
	mock	CEP14Hyp2	CEP14Hyp1	CEP14Hyp1,2	mock	CEP14Hyp2	CEP14Hyp1	CEP14Hyp1,2
	0	0	0.57	0.56	0.6	2.85	5.51	3.36
	0	0	0	0.32	0.6	1.92	3.75	4.85
	0	0.2	0	0.69	0.15	2.16	3.61	4.01
	0	0	0.5	0.43	0	1.49	4.01	3.99
	0	0.41	0.59	0.83	0	2.47	3.48	3.13
	0	0	0.74	1.14	0.51	1.8	3.86	3.27
	0	0.45	0.54	0.66	0.59	1.2	3.49	3.57
	0	0.45	0.67	0.64	0	1.95	5.63	4.62
	0	0.45	0.69	0.59	0.72	1.52	3.65	4.78
	0.43	0.35	0.44	0.65	0.6	1.97	3.68	5.72
	0.34	0.21	0.43	0.95	0.77	1.55	5.25	4.32
	0.29	0.73	0.64	0.62	0.88	1.79	4.07	4.04

## Sheet: Fig 4B
Fig 4B
CEP13Hyp2 and CEP13Hyp1,2-triggered calcium influx in Col-0AEQ
time (min)	mock												CEP13 HYP2												CEP13 HYP1,2
0	0.056567	0.13337	0.036334	0.028953	0.050434	0.032987	0.002708	0.03436	0.032474	0.005132	0.042691	0.024068	0.04436	0.017515	0.050821	0.157789	0.039024	0.046664	0.043128	0.090477	0.106494	0.057484	0.005985	0.068332	0.038428	0.044713	0.026601	0.063275	0.01017	0.036115	0.032658	0.023373	0.030028	0.007555	0.070294	0.02782
0.166667	0.02985	0.052661	0.003169	0.021275	0.027338	0.035949	0.018382	0.010877	0.011218	0.017074	0.076785	-0.00135	0.035327	0.048942	0.053566	0.075939	0.040725	0.073967	0.059024	0.046469	0.041044	0.026895	0.039078	0.062081	0.045896	0.022782	0.047883	0.046392	0.0131	0.029072	0.058724	0.06306	0.033495	0.014656	0.0165	0.027143
0.333333	0.031763	0.038255	0.034179	0.008005	0.005634	0.028855	0.020675	0.028075	0.010274	0.011918	0.052008	0.009787	0.035253	0.021454	0.064749	0.036869	0.046566	0.070635	0.134325	0.036073	0.011644	0.013503	0.038716	0.046668	0.018337	0.010892	0.033824	0.025313	0.053485	0.018369	0.051476	0.027828	0.026581	0.042003	0.037859	0.026509
0.5	0.073015	0.005616	0.02617	0.01857	0.005606	0.017281	0.044617	0.012335	0.031069	0.007194	0.038851	0.027191	0.032541	0.034424	0.019614	0.12499	0.034085	0.039707	0.031607	0.033621	0.014855	0.018779	0.005762	0.026032	0.063844	0.031066	0.018372	0.024849	0.033422	0.028788	0.042906	0.028834	0.023425	0.028872	0.03368	0.016473
0.666667	0.054643	0.083954	0.033559	0.029802	0.039465	0.02888	0.00138	0.020499	-0.00172	0.019839	0.058468	0.011525	0.020573	0.028729	0.005294	0.049224	0.018077	0.019707	0.037609	0.05492	0.082386	0.011618	0.040982	0.017909	0.10688	0.02189	0.059312	0.008857	0.021334	0.040785	0.03089	0.030145	0.043282	0.0196	-0.00426	0.028226
0.833333	0.008306	0.041172	0.025791	0.015625	0.024795	0.069401	0.012265	0.035588	0.014665	0.010589	0.011744	0.020088	0.033051	0.023354	0.016127	0.051273	0.043037	0.016454	0.034744	0.029521	0.058548	0.014968	0.032362	0.053294	0.085394	0.015781	0.003559	0.007696	0.02487	0.037296	0.034508	0.019236	0.038717	0.008635	0.05079	0.068276
1	0.03798	0.030483	0.028674	0.027148	0.01806	0.033033	0.019551	0.021288	0.064426	0.026306	0.027174	0.009959	0.026349	0.011416	0.056423	0.027456	0.025458	0.032481	0.027795	0.011652	0.062904	0.023403	0.016246	0.020457	0.034858	0.045619	0.026304	0.034012	0.035441	0.015574	0.045796	0.030569	0.031233	0.006949	0.08858	0.028171
1.16667	0.01019	0.012828	0.013344	0.021677	0.012046	0.084527	0.025838	0.031376	0.039775	0.007877	0.05289	0.021552	0.018295	0.007093	0.070032	0.066099	0.007873	0.044347	-0.00313	0.03893	0.053381	0.010825	0.013899	0.034326	0.069413	0.051374	0.02416	0.020979	0.007272	0.022446	0.046164	0.028428	0.028429	0.025254	0.075288	0.025175
1.33333	-0.00303	0.028947	0.023537	0.014482	0.019895	0.061174	0.0102	0.017742	0.099838	0.00491	0.054905	0.022581	0.01322	0.029026	0.045293	0.044785	0.018018	0.045631	0.060043	0.036953	0.019048	0.039417	0.029364	0.049219	0.041925	0.019734	0.036737	0.018933	0.016129	0.023526	0.045616	0.007183	0.02435	0.032684	0.064914	0.027076
1.5	0.050919	0.072988	0.026073	0.008762	0.006094	0.01017	0.004204	0.030051	0.012747	0.040042	0.014237	0.059017	0.008462	0.019725	0.039223	0.084383	0.052734	0.016919	0.111793	0.036993	0.031635	0.021338	0.041404	0.073327	0.068779	0.07045	0.009818	0.012579	0.04494	0.021079	0.026248	0.028668	0.028059	0.018123	0.037913	0.017143
1.66667	0.033482	0.039251	0.048882	0.007373	0.044992	0.026123	0.03332	0.021525	0.024541	0.002703	0.018032	0.02898	0.010377	0.026684	0.035534	0.050671	0.006183	0.026721	0.022448	0.014777	0.060528	0.041436	0.015826	0.0351	-0.00332	0.01295	0.04469	0.039159	0.019872	0.017336	0.045104	0.026383	0.037509	0.051586	0.020557	-0.00108
1.83333	0.0173	0.025391	0.042116	0.026462	-0.00358	0.068355	0.064916	0.0207	0.06889	0.024604	0.064529	0.01674	0.031793	0.02422	0.048754	0.028023	0.009738	0.015289	0.06902	0.024485	-0.00221	0.030052	0.036418	0.030846	0.031759	0.00509	0.059164	0.015432	0.029329	0.015832	0.052756	0.01237	0.045194	0.031568	0.069435	0.019177
2	0.071555	0.124321	0.023337	0.035113	0.081983	0.304794	0.045981	0.042501	0.109352	0.040811	0.086877	0.036688	0.024207	0.104982	0.073272	0.065925	0.085131	0.06303	0.13801	0.031172	0.10055	0.037783	0.036078	0.065575	0.04021	0.059672	0.033684	0.047649	0.027804	0.041841	0.029082	0.033827	0.050102	0.01128	0.176958	0.049791
2.16667	0.014454	0.070683	0.01918	0.021242	0.084805	0.130833	0.063126	0.060349	0.147561	0.040383	0.054626	0.045972	0.030047	0.055762	0.025831	0.096396	0.066906	0.019866	0.104079	0.041888	0.027906	0.028556	0.03378	0.046389	0.109939	0.032171	0.063013	0.022328	0.046655	0.024449	0.024086	0.100374	0.0524	0.021324	0.112365	0.027394
2.33333	0.022788	0.05778	0.033361	0.051755	0.042433	0.042108	0.118651	0.017124	0.082289	0.058904	0.021525	0.018137	0.039745	0.033056	0.047445	0.07588	0.057821	0.036916	0.095101	0.030588	0.022806	0.040158	0.046591	0.036447	0.057391	0.060983	0.102037	0.019105	0.018109	0.004517	0.029668	0.035289	0.027479	0.050137	0.065057	0.063335
2.5	0.064503	0.033803	0.05109	0.036045	0.041747	0.183777	0.135844	0.00804	0.093764	0.043973	0.007619	0.038541	0.016129	0.045697	0.053226	0.001624	0.0474	0.041827	0.044131	0.040794	0.038994	0.019523	0.00665	0.048497	0.079672	0.066155	0.134464	0.027929	0.028237	0.017466	0.031984	0.107404	0.007032	0.05008	0.103367	0.036488
2.66667	0.039909	0.023857	0.015743	0.002748	0.020963	0.098138	0.057311	0.034443	0.102657	0.038616	0.047512	0.022579	0.028589	0.04878	0.095314	-0.00206	0.051078	0.032046	0.034566	0.043823	0.015184	0.015475	0.037137	0.0605	0.015589	0.038731	0.034483	0.02687	0.00727	0.014742	0.041601	0.025541	0.021227	0.072562	0.009209	0.011479
2.83333	0.125293	0.06731	0.034055	0.020066	0.022688	0.021565	0.044925	0.016172	0.045902	0.012942	0.043188	0.047914	0.038346	0.053746	0.07568	0.053539	0.052425	0.012319	0.027294	0.013672	0.058201	0.031983	0.044615	0.037952	0.015645	0.033938	0.043302	0.031292	0.032193	0.020685	0.015681	0.054519	0.057271	0.017517	0.089033	0.035925
3	0.031188	0.079825	0.014768	0.019949	0.035858	0.031088	0.03851	0.026475	0.02637	0.01545	0.010648	0.02457	0.02343	0.014561	0.065285	0.042699	0.052757	0.042007	0.023764	0.05249	0.029747	0.016698	0.025422	0.034989	0.056209	0.044504	0.047038	0.046907	0.051151	0.020676	0.026599	0.048031	0.053508	0.01891	0.009571	0.007207
3.16667	0.040411	0.01467	0.013211	0.089927	0.057151	0.017468	0.058057	0.020649	0.019976	0.045601	0.013362	0.030336	0.016159	0.027776	0.009074	0.048558	0.080653	0.022122	0.024953	0.054285	0.058486	0.028732	0.028614	0.024062	0.063573	0.069301	0.052178	0.008276	0.01384	0.003572	0.015916	0.032758	0.058193	0.030413	0.055693	0.026467
3.33333	0.009376	0.020879	0.027955	0.03716	0.044989	0.064395	0.019865	0.027998	0.067362	0.005995	0.010275	0.022634	0.02878	0.034808	0.057912	0.070287	0.018393	0.016345	0.066181	0.027015	0.023912	0.039713	0.00553	0.015423	0.028613	0.031346	0.057021	0.019997	0.017289	0.012449	0.022212	0.066986	0.018196	0.039626	-0.00378	0.026679
3.5	0.021211	0.040839	0.034145	0.008844	0.013149	0.169648	0.009154	0.036256	0.05847	0.030416	0.024552	0.044115	0.014099	0.018061	0.01759	0.079351	0.055027	0.011298	0.031585	0.009016	0.018779	0.034591	0.026942	0.015084	0.035864	0.026803	0.03602	0.022615	0.023929	0.027735	0.036383	0.032412	0.036854	0.012844	0.046967	0.041959
3.66667	-0.0021	0.090448	0.007714	0.014595	0.180429	0.115564	0.00608	-0.00113	0.035986	0.021015	0.013237	0.104394	-0.00125	0.009232	0.045531	0.069993	0.02924	0.048232	0.012835	0.024466	0.070077	0.01833	0.023907	0.056083	0.053048	0.006171	0.0382	0.020424	0.042486	0.020391	0.034183	0.07842	0.019048	0.053679	0.064008	0.014077
3.83333	0.010851	0.003332	0.019189	0.023936	-0.00177	0.134576	0.022904	0.017631	0.032966	0.040125	0.0447	0.008116	0.016968	0.014314	0.159738	0.002642	0.026833	0.012327	0.035977	0.038564	0.0096	0.02386	0.021839	0.022053	0.082961	0.024841	0.01773	0.036622	0.067761	0.030419	0.029321	0.064082	0.03781	0.023004	0.06971	0.047072
4	0.005712	-0.00097	0.019394	0.012457	0.031713	0.073325	0.070165	0.018539	0.029678	0.049753	0.022662	0.025046	0.009815	0.023457	0.024185	0.016834	0.01248	0.041751	0.023174	0.002335	0.003915	0.006717	0.009458	0.004022	0.040703	0.0422	0.060585	0.031247	0.054357	0.032519	0.029727	0.058074	0.050952	0.069498	-0.00379	0.027878
4.16667	0.026911	0.051028	0.019222	0.024776	0.031074	0.049427	-0.00226	0.016725	0.028338	0.024657	0.012442	0.034781	0.023286	0.0181	0.016561	0.037267	0.024535	0.052789	0.037497	0.021902	0.033273	0.027276	0.016103	0.043115	0.089873	0.027593	0.008213	0.004385	0.027467	0.010468	0.037973	0.064436	0.073378	0.059872	-0.00355	0.035796
4.33333	0.035728	0.01337	0.029986	0.034236	0.03273	0.100276	0.01152	0.027279	0.068134	0.03404	0.026149	0.032894	0.015455	0.022268	0.050688	0.031599	0.032407	-0.00266	0.01868	0.028571	0.072712	0.004756	0.003061	0.014468	0.026686	0.044338	0.049708	0.013486	0.036775	0.027587	0.014017	0.052044	0.006856	0.012916	0.176335	0.021529
4.5	0.08792	0.028996	0.029202	0.050184	0.035651	0.128987	0.032759	0.034756	0.015127	0.022147	0.024175	0.013442	0.022595	0.043872	0.04577	0.076714	0.051199	0.082151	0.029412	0.027983	0.011573	0.015135	0.018499	0.042941	0.008585	0.010861	0.032319	0.040566	0.031402	0.025277	0.031644	0.05812	0.057301	0.042273	0.034407	0.053796
4.66667	0.016442	0.029503	0.040323	0.023727	0.045213	0.093881	0.025339	0.012296	0.06006	0.047781	0.046775	0.035918	0.008039	0.023312	0.00437	0.043588	0.051481	0.007544	0.006944	0.037364	0.034272	0.017179	0.007841	0.014835	0.076489	0.085019	0.04976	0.024674	0.019785	0.044984	0.044779	0.037615	0.058102	0.067523	-0.00375	0.039593
4.83333	0.025448	0.039284	0.010754	0.026437	0.041844	0.082631	0.05282	0.032464	0.045561	0.022461	0.026508	0.005483	0.032077	0.018306	0.029564	0.012203	0.056612	0.009952	0.006593	0.021129	0.071202	0.037055	0.025068	0.022514	0.043737	0.059049	0.048088	0.039671	0.005079	0.034477	0.047764	0.058838	0.057467	0.040281	0.032291	0.016899
5	0.016566	0.04166	0.06319	0.005393	-0.00269	0.026324	0.033613	0.046817	0.032738	0.049302	0.027331	0.017324	0.012122	0.088094	0.031523	0.03787	0.052251	0.008913	0.061686	-0.00155	0.031328	0.02164	0.015614	0.028685	0.058566	0.02755	0.051451	0.031207	0.036133	0.058378	0.036345	0.048052	0.031972	0.066433	0.090209	0.026134
5.16667	0.036611	0.048099	0.005131	0.00705	0.003321	0.010897	0.023928	0.014775	0.004073	0.045758	0.040345	0.027922	0.047112	0.025618	0.044442	0.02483	0.047327	0.04549	0.01299	0.027513	0.096543	0.041359	0.016545	0.038621	0.012095	0.105396	-0.00367	0.028034	0.035168	0.01548	0.066182	0.070493	0.038208	0.032501	0.022232	0.047277
5.33333	-0.00015	0.019879	0.013655	0.019422	0.01491	0.004884	-0.00291	0.018811	0.028657	0.017607	0.009368	0.020266	0.00625	0.028153	0.024831	0.026886	0.03356	0.004773	0.013692	0.031241	0.036109	0.019955	0.00746	0.089596	0.060602	0.084573	0.036239	0.060811	0.015452	0.019375	0.032739	0.021091	0.07274	0.037337	0.071237	0.008464
5.5	0.033075	0.025752	0.017451	0.037146	0.011455	-0.00102	0.028149	0.022278	0.037696	0.022732	0.009343	0.020568	0.016591	0.015427	0.041604	0.055772	0.064749	0.015437	0.010133	-0.0001	0.038586	0.02997	0.023769	0.073991	0.035089	0.006113	0.044967	0.054576	0.024282	0.041758	0.062728	0.094924	0.034323	0.018348	-0.00456	0.031643
5.66667	0.021044	0.032522	0.029823	0.029104	0.016726	0.06943	0.053134	0.042408	0.086987	0.016941	0.021207	0.032072	0.023011	0.036714	0.049474	0.04282	0.049561	0.014051	0.022675	0.029127	0.048256	0.010222	0.014768	0.054037	0.046609	0.038658	0.033627	0.053222	0.053956	0.018501	0.064591	0.052507	0.033269	0.027707	0.011046	0.009797
5.83333	0.026247	0.015195	0.01828	-0.00132	0.014184	0.030733	0.019158	0.035298	0.031346	0.029615	0.017971	0.032704	0.014617	0.031304	0.015008	0.036545	0.020932	0.022748	0.076172	0.043148	0.067462	0.059281	0.014843	0.02899	0.02048	0.035392	0.104759	0.065364	0.05283	0.039737	0.048087	0.063358	0.030998	0.052805	0.061826	0.043717
6	0.043874	0.031769	0.025365	0.023403	0.034554	0.069313	0.024557	0.002383	0.027748	0.032954	0.041061	0.015035	0.029007	0.039896	0.037105	0.022189	0.013121	0.098899	-0.00352	0.017567	0.028232	0.02712	0.002103	0.022223	0.037918	0.059321	0.058105	0.046957	0.063852	0.022901	0.077792	0.084106	0.032789	0.039442	-0.0032	0.083545
6.16667	0.04851	0.009711	0.007596	0.007212	0.017585	0.079524	0.006104	0.018808	-0.00174	0.02778	0.095883	0.027887	0.010773	0.0283	0.021426	0.01651	0.014962	0.008682	0.025876	0.024044	0.00338	0.005308	0.005836	0.016401	0.053599	0.095481	0.033318	0.046395	0.051018	0.063286	0.054979	0.113325	0.049385	0.029874	0.044002	0.038791
6.33333	0.027194	0.011799	0.016019	0.057023	0.020983	0.024431	0.027701	0.017623	0.018818	0.039572	0.018852	0.007426	0.041631	0.045154	0.047994	0.04992	0.051792	0.056834	0.003749	0.042964	-0.00288	0.058002	0.011725	0.055734	0.056714	0.084615	-0.00271	0.027772	0.047894	0.028875	0.088436	0.031412	0.065331	0.063134	-0.002	0.054995
6.5	0.02833	0.002032	0.021061	0.032104	0.128364	0.115813	0.025356	0.039701	0.035061	0.033258	0.034579	0.041802	0.029175	0.013539	0.058551	0.039355	0.039912	0.047127	0.039772	0.016352	0.022742	0.025125	0.031728	0.028098	0.012446	0.077985	0.013409	0.072817	0.030753	0.040382	0.098814	0.095342	0.046559	0.111944	0.002664	0.076956
6.66667	0.02165	-0.00299	0.032789	0.037439	0.040678	0.01951	0.008416	-0.00099	0.027651	0.030446	0.009523	0.049005	0.030273	0.031486	0.04727	0.066768	0.064402	0.000211	0.016123	0.034688	0.025	0.031053	0.015537	0.011585	0.099767	0.09306	-0.00295	0.028231	0.030192	0.034327	0.081854	0.048128	0.068357	0.047667	0.021932	0.027804
6.83333	0.048507	-0.00198	0.022947	0.000146	0.009725	0.046605	0.029334	0.013293	0.018604	0.00752	0.022262	0.023665	0.02607	0.021932	0.063989	0.032251	0.03452	0.032015	-0.00252	0.02417	-0.00245	0.011747	0.0332	0.054283	0.005392	0.08651	0.021138	0.065602	0.047148	0.03975	0.088775	0.0902	0.025513	0.078481	0.033941	0.053458
7	0.045824	0.050105	0.015571	0.018839	-0.00268	-0.00321	0.027807	0.000475	0.070948	0.02213	0.016297	0.007702	0.019372	0.064964	0.072629	0.091343	0.052301	0.014818	0.026174	0.058904	0.002384	0.002121	0.011056	0.030943	0.019182	0.088494	0.05547	0.061527	0.043535	0.064375	0.117777	0.056627	0.051517	0.037671	0.019197	0.043888
7.16667	0.07429	0.027942	0.017475	0.057993	0.031717	0.02182	-0.00395	0.054193	0.058725	0.017091	0.048028	0.033536	0.049039	0.051663	0.030791	0.026548	0.047445	0.027551	0.052048	0.02748	0.038577	0.023502	0.017935	0.049396	0.021017	0.056682	0.035598	0.079637	0.027691	0.036288	0.087273	0.108866	0.028452	0.050249	0.031887	0.07657
7.33333	0.006372	0.006535	0.03221	0.021381	-0.00382	0.152787	0.040018	0.031514	0.052307	0.008931	0.023153	0.018413	-0.00154	0.01357	0.011034	0.157143	0.051377	0.076521	0.011743	0.036517	0.033079	0.029984	0.040047	0.066519	-0.00116	0.07414	0.08542	0.081588	0.047444	0.033319	0.064461	0.109821	0.047442	0.078388	0.026573	0.013437
7.5	-0.00304	0.049955	0.012561	0.029586	0.027182	0.074884	0.024279	0.003254	0.050764	0.036348	0.004457	0.009457	0.018442	0.033411	0.030638	0.020865	0.065488	0.055783	0.022999	0.042383	0.034074	0.036435	0.022913	0.049028	0.018327	0.074876	0.06018	0.06415	0.032558	0.045751	0.048604	0.065206	0.071027	0.045931	0.060873	0.0686
7.66667	0.138068	0.01667	0.016667	0.010126	0.011281	0.070758	0.031044	0.068793	0.036485	0.036494	0.0547	0.007725	0.036472	0.041301	0.051296	0.092933	0.050568	-0.00238	0.117256	0.05091	0.04772	0.033481	0.022871	0.070727	0.043547	0.06209	0.037531	0.045989	0.069322	0.026752	0.054828	0.08417	0.051014	0.09558	0.026423	0.030677
7.83333	-0.00288	0.022846	0.03634	0.032313	0.025759	0.040209	0.023044	0.029368	0.018998	0.021118	0.035499	0.037177	0.034926	0.040756	0.026223	0.036358	0.052596	0.004524	-0.00342	0.021195	0.078928	0.022749	0.064344	0.046454	0.024872	0.026306	0.045649	0.051028	0.05564	0.039678	0.045728	0.068879	0.065629	0.042809	0.018003	0.067829
8	-0.00253	-0.00246	0.004999	0.03343	0.017138	0.07219	0.013155	0.023661	0.01036	0.022133	0.003054	0.023164	0.014994	0.047175	0.038449	0.062145	0.071984	-0.00332	0.016363	0.069882	0.037394	0.015215	0.054021	0.148333	0.05889	0.114203	-0.00392	0.075162	0.028629	0.032249	0.086905	0.061156	0.065987	0.088999	-0.00318	0.045749
8.16667	-0.00272	0.019778	0.007391	0.044116	0.003229	0.040869	0.002917	0.021031	0.009249	0.04487	0.009571	0.019494	0.028507	0.045128	-0.00183	0.040028	0.035621	0.024951	0.014029	0.043558	0.077274	0.040355	0.028884	0.047446	0.032705	0.052141	0.008258	0.079356	0.043588	0.024097	0.094987	0.071653	0.062748	0.064387	0.009786	0.057626
8.33333	0.013344	0.062043	0.026616	0.038467	0.019975	0.054728	0.05746	0.009706	0.017075	0.03114	0.023016	0.013327	0.030084	0.043266	0.086423	0.050663	0.099587	0.008914	0.040172	0.028324	0.012058	0.018667	0.031701	0.043332	0.074725	0.12614	0.010293	0.030905	0.054108	0.051114	0.068938	0.061517	0.130439	0.068463	-0.00363	0.052121
8.5	0.015964	0.089059	0.009242	0.008074	0.035211	0.02392	-0.00309	0.014656	0.027432	0.034795	0.017877	0.021818	0.022508	0.0236	0.054449	0.009901	0.072391	0.017222	0.012604	0.052208	0.043634	0.024005	0.057437	0.06342	0.053415	0.085558	0.03994	0.05095	0.0628	0.038307	0.100455	0.090456	0.046728	0.047839	0.08651	0.081735
8.66667	0.012536	0.049447	0.027111	-0.00195	0.028235	0.099331	0.060326	0.014154	0.014976	0.025832	0.03253	0.013866	0.039275	0.035287	0.075214	-0.00288	0.050623	0.021901	0.020184	0.065768	0.014979	0.011987	0.007441	0.058015	0.013682	0.114636	0.076809	0.076189	0.038703	0.066639	0.12403	0.074225	0.030386	0.096756	0.091968	0.061748
8.83333	0.016524	0.002465	0.02454	0.010085	0.005298	0.047307	0.028462	0.015669	0.005331	0.016989	0.021408	0.007324	0.033747	0.046813	0.022136	0.018284	0.030196	0.031969	0.063595	0.068494	0.037839	0.018949	0.024474	0.105909	0.073544	0.10953	0.068635	0.041326	0.047689	0.051851	0.087928	0.05479	0.049885	0.087866	-0.00484	0.058565
9	0.061692	0.023452	0.046817	0.026901	0.036729	0.046701	0.066735	0.022761	0.01542	0.032353	0.014075	0.03846	0.008849	0.021967	0.087116	0.007781	0.086972	0.023643	-0.00288	0.025426	0.027473	0.025103	0.011057	0.112396	0.032754	0.015738	0.040106	0.072279	0.05711	0.061771	0.093867	0.081449	0.036003	0.044298	-0.00468	0.042334
9.16667	0.03425	0.07527	0.020152	0.013531	0.038693	0.005312	0.016915	0.008246	0.03598	0.034711	0.040951	0.009565	0.040445	0.042378	0.049509	0.032363	0.08203	0.037469	0.041999	0.126508	0.057157	0.023719	0.026444	0.048741	0.01372	0.078741	1.81e-05	0.093091	0.073699	0.094313	0.139422	0.057583	0.070638	0.078201	0.064445	0.035591
9.33333	0.005873	0.011337	0.017232	0.017627	0.037107	0.032492	0.048321	0.020189	0.020123	0.019878	0.025347	0.025785	0.027278	0.028519	0.032079	0.043762	0.046365	0.020967	0.008012	0.148567	0.009744	0.006518	0.033656	0.061404	0.002322	0.070167	0.021764	0.054274	0.101863	0.053712	0.098869	0.049393	0.058496	0.05345	0.000573	0.02645
9.5	0.034521	0.053896	0.021981	0.01369	0.019081	0.007302	0.014538	0.020736	0.023009	0.029332	0.027731	0.022084	0.025954	0.0243	0.042461	0.037385	0.081618	0.045416	0.01407	0.089036	0.029765	0.009609	0.01707	0.01272	0.039295	0.167527	0.014371	0.084311	0.046817	0.038821	0.115134	0.142566	0.092043	0.05877	0.042765	0.052557
9.66667	-0.00364	0.036392	0.00281	0.024959	0.005044	0.042917	0.003898	0.002238	0.046553	0.019159	0.037002	0.010532	0.04889	0.047432	0.020856	0.057589	0.119883	0.036339	0.056563	0.068611	0.062745	0.026581	0.03529	0.068276	0.013934	0.13485	0.072337	0.089045	0.063432	0.042141	0.176291	0.122833	0.093334	0.092319	0.045291	0.072446
9.83333	0.027028	0.058502	0.007634	0.017573	0.020908	0.030101	0.018657	0.001538	0.022085	0.035818	0.035451	0.008416	0.033977	0.025341	0.038756	0.020383	0.086972	0.016031	0.038624	0.069974	0.070946	0.046472	0.022703	0.044763	0.006079	0.114347	0.045761	0.097605	0.052148	0.060063	0.168661	0.069866	0.067111	0.073123	0.017355	0.103356
10	0.004961	0.037636	0.026434	0.004966	-0.00243	0.025411	0.032543	0.004208	0.043332	0.009509	0.002832	0.020878	0.002401	0.037161	0.093144	0.086873	0.069025	0.066276	0.063282	0.129318	0.063652	0.071439	0.053422	0.095947	0.04182	0.122234	0.015707	0.113976	0.045401	0.063702	0.169969	0.113533	0.098063	0.101273	0.050132	0.072375
10.1667	0.010708	-0.00369	0.041869	0.02301	0.024536	-0.00328	0.012866	0.025968	0.022404	0.015378	0.016781	0.00403	0.043039	0.037108	0.120676	0.081641	0.054884	0.027316	0.052152	0.06183	0.036319	0.045352	0.039087	0.164603	0.061879	0.115239	0.053816	0.158813	0.053006	0.114737	0.186221	0.042047	0.059417	0.070878	0.031117	0.052217
10.3333	0.011191	-0.00352	0.024681	0.013405	-0.00302	0.041445	0.027719	0.049397	0.010301	0.023548	0.02396	0.02042	0.022752	0.038081	0.073136	0.011458	0.106396	0.029193	0.004194	0.138665	0.062267	0.01911	0.02917	0.13289	0.027967	0.076422	0.014412	0.094895	0.051702	0.100433	0.219887	0.080874	0.060618	0.072002	0.012956	0.066688
10.5	0.035964	0.052947	0.007985	0.00616	0.027183	0.035033	0.056591	0.016809	0.045053	0.026873	0.027426	0.064876	0.023648	0.053497	0.040149	0.079329	0.095734	0.059637	-0.00111	0.143479	0.083064	0.014324	0.049375	0.108193	0.071205	0.14417	0.03128	0.162695	0.036525	0.070048	0.193616	0.106223	0.087442	0.085062	0.163474	0.054273
10.6667	0.011153	-0.00312	0.02229	0.029843	0.002325	-0.00358	0.0229	0.026111	0.011773	0.021334	0.013579	0.02772	0.045421	0.022611	0.079169	0.038211	0.042254	0.011514	0.032441	0.090787	0.062536	0.08641	0.026378	0.104404	0.058116	0.132457	0.037307	0.131399	0.062291	0.070009	0.278641	0.14767	0.06481	0.090286	0.010378	0.067516
10.8333	0.017144	0.03105	0.017843	0.023543	0.037741	0.039092	0.016529	0.020767	0.001628	0.006649	0.032678	0.006757	0.04689	0.012623	0.088409	0.073128	0.115779	0.02028	-0.00306	0.118137	0.078453	0.026214	0.031527	0.135876	0.093315	0.180458	-0.00109	0.137184	0.084885	0.068205	0.290276	0.095776	0.050088	0.097223	-0.00403	0.147299
11	0.013589	-0.00042	0.026072	-0.00202	0.012987	0.063442	0.017263	0.029603	0.012929	0.033955	0.013338	0.012066	0.008702	0.033473	0.03205	0.013359	0.076041	0.046113	0.074466	0.141733	0.065699	0.056452	0.038066	0.063764	0.061725	0.107392	0.069516	0.149778	0.084107	0.102995	0.338302	0.122715	0.084554	0.170306	0.066593	0.125579
11.1667	0.011769	0.012869	0.0408	0.024652	-0.00358	0.048814	0.025992	0.034349	0.023913	0.042445	0.001414	0.018458	0.050694	0.050154	0.040526	0.083054	0.106862	0.048939	0.009278	0.1138	0.197138	0.020886	0.06431	0.113619	0.114284	0.128712	0.044621	0.155429	0.066241	0.13545	0.266098	0.122639	0.084817	0.091007	-0.00573	0.163863
11.3333	-0.00379	0.03525	0.043353	0.028606	0.003711	0.033872	0.010544	0.037663	0.010893	0.036296	0.01155	0.040689	0.029773	0.059093	0.094867	0.030504	0.129615	0.009218	0.036734	0.092007	0.089436	0.034752	0.065774	0.071493	0.065981	0.157865	0.051769	0.124841	0.071228	0.097355	0.323143	0.18242	0.113357	0.102235	-0.00252	0.120631
11.5	0.026144	0.032102	0.071798	0.034184	0.04849	0.035375	0.032615	0.032722	0.094448	0.021387	0.04781	0.025208	0.038306	0.086136	0.053343	0.065517	0.150097	0.025007	0.043101	0.127067	0.114129	0.047847	0.049537	0.049735	0.005202	0.121627	0.048466	0.136389	0.066778	0.123363	0.310323	0.108535	0.077301	0.126644	0.056009	0.131414
11.6667	0.016222	0.01674	0.022667	0.008494	0.054531	0.002109	0.051334	0.012153	0.045106	0.044403	0.017132	0.025656	0.065136	0.050252	0.033653	0.103254	0.151948	0.005818	0.034577	0.101463	0.037487	0.057385	0.05477	0.104969	0.048838	0.117768	0.00918	0.146607	0.056112	0.106441	0.321262	0.110308	0.052255	0.141679	0.036732	0.211674
11.8333	-0.00085	0.013047	0.034325	0.01816	0.044007	0.046927	0.085888	0.021776	0.050766	0.020919	0.009937	0.019256	0.071252	0.058597	0.110504	0.038679	0.091475	0.135551	0.106623	0.163479	0.070961	0.051267	0.061557	0.084276	0.06338	0.153539	0.025867	0.185733	0.113099	0.156102	0.237958	0.140479	0.080928	0.091771	0.11114	0.156688
12	0.018552	0.052573	0.009578	0.010029	0.040815	0.026819	0.047947	0.035234	0.066887	0.054563	-0.00255	0.020774	0.01068	0.073331	0.0867	0.015148	0.071902	0.042556	0.110584	0.157005	0.108479	0.041739	0.087955	0.06342	0.046155	0.100285	0.015172	0.17443	0.053159	0.124419	0.329137	0.115619	0.079132	0.176113	0.03447	0.246143
12.1667	0.02173	0.034041	0.01792	0.025478	0.05007	0.123392	0.059945	0.004895	0.023067	0.044741	0.012376	0.0259	0.022807	0.022578	0.114949	0.142246	0.114242	0.007517	0.015432	0.117939	0.084102	0.037337	0.033669	0.087764	0.100318	0.151406	0.064953	0.146789	0.070428	0.087531	0.338169	0.225664	0.116127	0.166181	0.048367	0.138313
12.3333	-0.00308	0.009332	0.024795	0.025252	-0.00373	0.032102	0.013952	0.01838	-0.002	0.026439	0.0348	0.015074	0.042276	0.049224	0.092869	0.01872	0.109318	0.013927	0.046986	0.228391	0.132752	0.050364	0.084201	0.093916	0.044934	0.134497	0.013183	0.139675	0.08297	0.20975	0.349413	0.12187	0.125071	0.163993	0.089129	0.152882
12.5	-0.00211	-0.00308	0.030156	0.016155	0.052028	0.049733	-0.00336	0.019689	-0.00249	0.023806	0.003999	0.021451	0.049716	0.115314	0.097896	0.045579	0.197314	-0.00298	-0.00325	0.136597	0.075972	0.053133	0.064475	0.101975	0.024673	0.125505	0.029649	0.264445	0.102058	0.147719	0.306642	0.158055	0.087563	0.217026	0.022914	0.196414
12.6667	-0.00346	0.026335	0.044326	0.033338	0.117934	0.019087	0.050417	0.008721	0.041726	0.031787	0.013899	0.01527	0.04855	0.039753	0.066955	0.118478	0.057732	0.032118	0.009992	0.174943	0.076904	0.057299	0.056624	0.067408	0.081875	0.184891	0.021245	0.175855	0.093601	0.198293	0.254707	0.200674	0.080938	0.199488	0.089928	0.157685
12.8333	0.018794	0.009742	0.019505	0.032314	0.032003	0.025581	0.037415	0.013233	0.036668	0.026426	-0.00245	0.028347	0.039031	0.057579	0.094664	0.020926	0.112994	0.019098	0.068919	0.184134	0.110407	0.079301	0.062327	0.081916	0.110919	0.17143	0.052777	0.195704	0.07602	0.243632	0.25946	0.169007	0.091	0.168696	0.149554	0.147452
13	0.064814	0.05777	0.009912	0.01431	0.008971	0.043858	-0.00376	0.021824	0.016974	0.012608	-0.00132	0.016324	0.032973	0.053365	0.038234	0.035096	0.10582	0.00263	0.085841	0.14712	0.053815	0.050697	0.086707	0.088886	0.086622	0.111649	0.025648	0.194487	0.097558	0.165932	0.236235	0.222449	0.164027	0.128901	0.042427	0.163721
13.1667	0.004483	0.058231	0.033306	0.015569	0.008029	0.029328	0.022202	0.036145	0.058956	0.041701	0.041736	0.03714	0.073818	0.072962	0.070083	0.027455	0.124629	0.033479	0.048735	0.105	0.12197	0.06134	0.014596	0.108506	0.071517	0.149323	0.063901	0.16112	0.132561	0.088413	0.248921	0.282706	0.110695	0.228644	0.106073	0.151893
13.3333	-0.00339	0.014958	0.017983	0.011678	0.021452	0.100115	0.026163	0.015327	0.031016	0.029569	0.049767	0.000827	0.02085	0.058748	0.103215	0.096369	0.188953	0.032576	0.035165	0.148844	0.037059	0.051812	0.055634	0.118694	0.078544	0.121502	0.077717	0.241007	0.100648	0.163563	0.269534	0.181417	0.073403	0.191959	0.06877	0.207791
13.5	0.040819	0.048002	0.006927	0.033063	0.04584	0.047135	0.000457	0.014775	0.042833	0.042809	0.076836	0.022402	0.053295	0.088006	0.082331	0.046364	0.13655	0.013787	0.026167	0.10371	0.069485	0.093682	0.076433	0.150155	0.083062	0.098277	0.042776	0.185934	0.119801	0.146239	0.22906	0.203796	0.205992	0.201793	0.120901	0.221746
13.6667	-0.00365	0.00772	0.01265	0.032147	0.124916	0.080832	0.023742	0.006021	0.012583	0.036544	0.026159	0.013279	0.049654	0.04277	0.099788	0.021287	0.13397	-0.00291	0.112234	0.099141	0.16707	0.07817	0.067614	0.080479	0.023862	0.164887	0.057602	0.186801	0.122119	0.207031	0.266728	0.210975	0.11262	0.244446	0.050196	0.18733
13.8333	-0.00177	0.023279	0.010106	0.014812	0.023106	0.008802	0.014547	0.011066	0.011508	0.019404	0.002018	0.051318	0.046051	0.033001	0.1055	0.052254	0.089291	0.011067	0.061544	0.246777	0.160474	0.089898	0.04358	0.120849	0.055998	0.12253	0.073745	0.17192	0.128182	0.20135	0.211389	0.169826	0.14407	0.220604	0.082994	0.113823
14	0.02003	-0.00272	0.033506	0.067229	0.051949	0.048217	0.066687	0.013558	-0.00279	0.034459	-0.00176	0.017401	0.020987	0.045914	0.095441	0.08131	0.087718	0.023303	0.036343	0.110433	0.110193	0.07966	0.079397	0.16188	0.056304	0.13293	0.065525	0.195049	0.122384	0.154764	0.197678	0.146122	0.156838	0.155735	0.179283	0.193662
14.1667	0.009509	0.002205	0.022581	0.017133	-0.00403	0.073602	0.004322	0.003344	0.027806	0.044342	0.012621	0.015151	0.063124	0.115119	0.053148	0.062854	0.174149	0.043977	0.070674	0.1755	0.092814	0.05975	0.07685	0.107652	0.070901	0.061157	0.042324	0.137634	0.091777	0.152369	0.171746	0.253407	0.10494	0.132968	-0.00365	0.13868
14.3333	0.009424	0.006916	0.011816	0.055658	-0.00347	0.026538	0.025322	0.018826	0.005456	0.035735	0.023351	0.01102	0.025035	0.022107	0.057022	0.06527	0.15804	0.014346	0.055962	0.102225	0.046988	0.038414	0.095884	0.131716	0.108767	0.21222	0.073161	0.237115	0.068494	0.217801	0.182885	0.159105	0.172843	0.175767	0.0559	0.151375
14.5	0.018157	0.056619	0.012385	0.00267	0.004013	0.078911	-0.00343	0.026063	0.021372	0.033465	0.012741	0.032184	0.104252	0.10539	0.116732	0.093229	0.110685	0.049494	0.075368	0.091066	0.135751	0.086523	0.079864	0.098418	0.125637	0.044769	0.05072	0.147925	0.158073	0.171402	0.155568	0.199786	0.122422	0.17038	0.064339	0.1767
14.6667	0.023706	0.006996	0.003389	0.028027	-0.00154	0.074779	0.039493	0.026505	0.0199	0.02165	0.020977	0.028224	0.058412	0.027798	0.049972	0.0438	0.119814	0.173235	0.052768	0.091354	0.077515	0.074209	0.063697	0.067277	0.055008	0.09669	0.019877	0.178089	0.108261	0.168636	0.165097	0.106314	0.16969	0.169023	0.01697	0.13482
14.8333	0.078443	-0.00328	0.004746	0.020671	0.006181	0.011711	0.013341	0.016102	-0.00124	0.06636	0.008903	0.022166	0.071005	0.077348	0.068243	0.081484	0.157797	0.028972	0.117112	0.102585	0.109179	0.082828	0.088955	0.106421	0.100261	0.073795	0.089417	0.085249	0.074513	0.154783	0.137795	0.186823	0.120224	0.126879	0.105724	0.151507
15	0.008722	-0.00311	0.01385	0.010113	-0.00365	0.027776	0.002346	0.020341	-0.00374	0.025854	0.008208	0.016569	0.05791	0.057085	0.137937	0.033919	0.110041	0.065364	0.065977	0.111591	0.182842	0.073686	0.120155	0.097184	0.106771	0.117886	0.033361	0.146055	0.108873	0.127437	0.162484	0.171797	0.089784	0.172357	0.012305	0.124394
15.1667	0.000931	0.026241	0.022865	0.029694	-0.00324	0.046162	0.012665	0.040833	0.038813	0.026235	0.023342	0.043363	0.054922	0.043362	0.033205	0.069386	0.095309	0.030445	0.019064	0.127616	0.092119	0.053342	0.04471	0.126695	0.073252	0.171834	0.10898	0.16339	0.066779	0.179493	0.169511	0.077249	0.120608	0.126787	0.057217	0.123768
15.3333	0.045819	0.027038	0.002902	0.000854	0.014673	0.016586	0.020678	0.016579	0.032909	0.021429	0.025198	0.01874	0.046816	0.080416	0.087369	0.081275	0.087427	0.018948	0.029331	0.098202	0.089538	0.080611	0.129352	0.198903	0.092194	0.127198	0.012994	0.152807	0.058035	0.111741	0.138499	0.135527	0.226907	0.16808	0.054193	0.105057
15.5	-0.00345	-0.00251	0.034107	0.004169	0.017798	0.0738	0.035843	0.025282	-0.0029	0.026669	0.008087	0.034183	0.055467	0.051007	0.097042	0.045353	0.075373	0.02195	0.063198	0.071096	0.10571	0.118193	0.084684	0.110508	0.12844	0.106161	0.05469	0.114343	0.101455	0.167178	0.135424	0.167472	0.138695	0.058441	0.181707	0.1204
15.6667	0.041458	-0.00338	0.006659	0.018774	-0.00438	0.01848	0.03396	0.01428	0.037232	0.034511	0.007631	0.060152	0.049979	0.064101	0.093409	0.074517	0.089674	0.029368	0.044831	0.069428	-0.00276	0.066867	0.076489	0.153774	0.066666	0.111863	0.029039	0.188508	0.127466	0.100714	0.115839	0.138199	0.11882	0.144734	0.033215	0.132506
15.8333	0.028748	0.037675	0.014986	0.031023	0.055665	0.071504	0.031326	0.010079	0.011678	0.056151	-0.00271	0.014068	0.046665	0.082493	0.170129	0.085161	0.094291	0.02269	0.026168	0.094516	0.146243	0.091956	0.045692	0.206132	0.189316	0.167049	0.033848	0.120167	0.11312	0.10077	0.123662	0.135651	0.067213	0.122668	0.091356	0.106533
16	0.016521	0.014243	0.013239	0.007425	0.0205	0.019008	0.043643	0.024191	0.026743	0.010419	0.093372	0.011555	0.068738	0.073237	0.066356	0.105848	0.078271	0.011887	0.03325	0.08228	0.100419	0.058875	0.082602	0.076389	0.130715	0.065892	0.014686	0.080172	0.069339	0.148259	0.094439	0.168035	0.145495	0.155947	0.047366	0.096071
16.1667	-0.00324	0.003603	0.02818	0.062056	0.063706	0.02876	0.030799	0.029161	0.038729	0.020383	-0.00303	0.027636	0.094641	0.074931	0.042565	0.031343	0.137299	0.013875	0.043609	0.081728	0.085675	0.141915	0.068417	0.090797	0.089303	0.130375	0.072904	0.126109	0.105039	0.082935	0.102039	0.129732	0.105505	0.108773	0.149386	0.172622
16.3333	0.014359	0.00629	0.013864	0.013409	0.027246	-0.00416	0.068461	0.026831	0.019912	0.050042	0.025525	0.013179	0.018223	0.107245	0.07289	0.087199	0.048473	0.036874	0.098929	0.09945	0.046812	0.067967	0.070455	0.100921	0.110143	0.092049	0.031794	0.110478	0.102481	0.136427	0.102923	0.132054	0.088909	0.161191	0.044014	0.090922
16.5	0.022096	0.085627	0.039752	0.019085	0.029084	0.081581	-0.00264	0.038329	0.029846	0.038456	0.014748	0.032256	0.093454	0.081583	0.032231	0.04176	0.137175	0.023957	0.052248	0.058804	0.045786	0.11622	0.065927	0.104908	0.074436	0.128792	0.060955	0.115727	0.090983	0.076211	0.09213	0.142828	0.050015	0.168798	0.03455	0.126629
16.6667	0.022607	0.029748	0.011973	0.003034	0.036096	-0.00255	0.011469	0.028252	0.030553	0.06063	0.009171	0.034748	0.017337	0.050566	0.071534	0.048963	0.080377	0.003701	0.049012	0.086207	0.129086	0.073383	0.043791	0.107386	0.166206	0.125369	0.012359	0.081696	0.077991	0.093155	0.110016	0.123422	0.068982	0.092499	0.124295	0.106851
16.8333	0.017234	-0.00137	0.025202	0.03361	0.032446	0.059002	0.049703	0.017418	0.1286	0.045001	0.019797	0.012718	0.044317	0.034815	0.029741	0.078609	0.097769	0.086169	0.069821	0.147052	0.068866	0.080281	0.053247	0.087186	0.046118	0.108784	0.04307	0.143246	0.093019	0.121707	0.085808	0.135283	0.113942	0.101508	0.08033	0.058617
17	0.023996	0.010504	0.018144	0.01849	0.023131	0.041814	0.006465	0.027578	0.02455	0.04555	0.000921	0.008327	0.067718	0.071504	0.096763	0.061452	0.073725	0.038761	0.070551	0.045475	0.02905	0.058805	0.059668	0.123099	0.061408	0.11577	0.05986	0.126786	0.071806	0.157933	0.130053	0.102457	0.144336	0.071817	0.0887	0.063553
17.1667	0.010392	0.023296	0.013749	0.009833	0.003449	-0.00299	0.016076	0.023348	0.019231	0.013301	0.084259	0.009106	0.040927	0.055433	0.083577	0.115121	0.078621	0.046029	0.011591	0.089426	0.093522	0.117594	0.052988	0.034447	0.069297	0.047819	0.039744	0.102319	0.067796	0.106216	0.074936	0.154324	0.070008	0.090646	0.037164	0.063488
17.3333	0.011797	0.104591	0.023702	0.012621	0.012048	-0.00369	0.084302	0.015459	0.046109	0.021179	0.02966	0.022186	0.106453	0.075573	0.064512	0.065428	0.121864	0.047957	0.061044	0.05611	0.048315	0.098053	0.088901	0.039584	0.063438	0.107033	0.0455	0.115207	0.121227	0.086564	0.05712	0.244805	0.082988	0.09319	0.028294	0.077141
17.5	-0.00375	-0.00284	0.02048	0.000311	0.015975	0.022036	0.029072	0.001067	0.066522	0.012895	0.01553	0.014489	0.056665	0.059423	0.071507	0.059226	0.076326	0.044726	0.001997	0.048899	0.090798	0.135992	0.052766	0.132764	0.094175	0.122069	0.010972	0.077915	0.106606	0.118551	0.069962	0.161348	0.114345	0.082759	0.076538	0.099115
17.6667	0.002718	0.022914	0.016109	0.018543	0.052165	0.042197	0.054048	0.034528	0.038195	0.022808	0.032753	0.043894	0.039213	0.073968	0.038242	0.084728	0.09548	0.03937	0.043088	0.027512	0.027495	0.031215	0.082915	0.125801	0.084138	0.068677	0.019985	0.101707	0.063923	0.080202	0.059941	0.1216	0.140791	0.120302	0.121163	0.059041
17.8333	0.005957	-0.0032	0.021737	0.02041	0.02667	0.063611	0.004314	0.038223	0.052774	0.024564	-0.00301	0.00955	0.052864	0.044317	0.032403	0.068736	0.061548	0.059636	0.03522	0.046666	0.085659	0.127911	0.042591	0.069924	0.026594	0.086244	0.069691	0.136933	0.061946	0.076433	0.088633	0.17538	0.118784	0.099368	0.03513	0.082241
18	0.005572	0.035786	0.004308	0.027262	0.030547	0.050829	0.019645	0.014115	0.02778	0.058322	0.051247	0.023632	0.026966	0.079752	0.034483	0.028172	0.137817	0.143287	0.056567	0.086055	0.034349	0.098093	0.05246	0.095983	0.052078	0.101691	0.026183	0.098067	0.077418	0.091837	0.083852	0.186433	0.107475	0.058939	0.025664	0.047946
18.1667	0.044589	0.030928	0.033478	0.022069	0.023631	0.033364	-0.00338	0.012975	0.013155	0.063696	0.008481	0.030026	0.059278	0.070466	0.056073	0.064703	0.068128	0.065156	0.015066	0.091204	0.151587	0.104608	0.054996	0.070936	0.195761	0.064673	0.077016	0.058855	0.094143	0.05254	0.09171	0.145605	0.081782	0.11358	0.05056	0.065826
18.3333	-0.00247	0.00068	0.019713	0.03107	0.009288	0.019938	0.001079	0.023009	0.01714	0.02819	0.022757	0.022649	0.020106	0.095447	0.066805	0.049306	0.090242	0.051287	0.012121	0.00876	0.007256	0.037828	0.100186	0.09384	0.008949	0.083168	0.060748	0.091467	0.09954	0.109071	0.070858	0.138813	0.074268	0.093721	0.015577	0.031377
18.5	0.017027	0.013072	0.011138	0.008556	0.00489	-0.00478	0.015498	0.01205	0.025879	0.022205	0.002678	0.020507	0.063322	0.052532	0.059325	0.090462	0.087693	0.097529	0.053105	0.034389	0.066831	0.128992	0.071145	0.067304	0.023571	0.098813	0.031528	0.085927	0.053678	0.0689	0.096731	0.055493	0.098359	0.145912	0.135237	0.09849
18.6667	-0.00357	0.039259	0.027717	0.031963	-0.00237	0.054413	-0.00424	0.010896	0.027148	0.012966	0.004398	0.018776	0.048083	0.077362	0.066142	0.046912	0.082339	0.084107	0.04522	0.034004	0.018053	0.091585	0.068806	0.100059	0.041856	0.101056	0.051368	0.068357	0.079821	0.017338	0.071568	0.026291	0.116131	0.110956	0.09052	0.043547
18.8333	0.028145	0.011395	0.030019	0.02098	0.044673	0.049969	0.025778	0.020055	0.066635	0.02554	0.015212	0.016797	0.051928	0.033004	0.041499	0.063032	0.051437	0.013646	0.040824	0.034496	0.059487	0.087621	0.073255	0.157722	0.037285	0.057326	0.053737	0.061417	0.108765	0.06957	0.055231	0.071361	0.127502	0.068417	0.082025	0.039808
19	-0.00412	0.007559	0.02323	0.009396	-0.00417	0.04719	0.019362	0.016743	0.007722	0.069802	0.005972	0.010656	0.015051	0.057942	0.045909	0.080583	0.049552	0.018872	0.054019	0.038116	0.076003	0.088046	0.065858	0.093464	0.14764	0.085765	0.042153	0.05842	0.062346	0.068397	0.052298	0.099818	0.06838	0.071496	0.118536	0.052043
19.1667	0.027504	0.002571	0.006183	0.019094	-0.00477	0.024989	0.003622	0.004228	0.008196	0.014577	0.008278	0.020796	0.02352	0.054771	0.046454	0.077307	0.114091	0.049589	0.023463	0.039935	0.0484	0.050057	0.055671	0.10144	0.061267	0.087658	0.022381	0.094459	0.07279	0.075824	0.034818	0.107806	0.095056	0.038947	0.041692	0.032953
19.3333	0.075366	0.028993	0.019141	0.012271	0.005795	0.035575	0.01326	0.052084	0.082359	0.095152	0.014635	0.094289	0.038511	0.056931	0.02347	0.038656	0.068114	0.05625	0.048656	0.081631	0.080594	0.046898	0.069913	0.047853	0.009728	0.052335	0.041254	0.079731	0.06442	0.10566	0.022576	0.077498	0.084687	0.029789	0.041169	0.052502
19.5	0.036944	0.01714	0.014	0.037554	0.00546	0.01225	0.033242	0.019047	0.019946	0.038469	0.064468	0.026465	0.039683	0.054374	0.040241	0.076078	0.079337	0.097372	0.049689	0.005808	0.010663	0.081357	0.032022	0.039099	0.019499	0.09217	0.017444	0.07621	0.071026	0.069604	0.044557	0.13588	0.044561	0.123274	0.13737	0.051493
19.6667	-0.00326	0.006508	0.017277	0.034773	-0.00344	0.024621	0.020117	0.002407	0.007631	0.047303	0.014745	0.017736	0.036506	0.065353	0.042279	0.094095	0.054197	0.025401	-0.0035	0.054352	0.109657	0.085005	0.062463	0.061468	0.053906	0.133617	0.067608	0.058003	0.061116	0.024416	0.055262	0.099319	0.094797	0.040536	0.092067	0.027736
19.8333	0.012279	0.008159	0.001147	0.005594	-0.00166	0.005551	0.007754	0.02347	0.04534	0.052216	0.034193	0.01285	0.035284	0.064822	0.051683	0.043796	0.096093	0.045513	0.015091	0.055687	0.079352	0.057184	0.054757	0.070816	0.060677	0.035931	0.0356	0.106228	0.078245	0.069387	0.056565	0.066442	0.048329	0.049853	0.141446	0.067697
20	0.001966	0.014667	0.014839	0.032462	0.062144	-0.00317	0.022889	0.0174	0.032389	0.026981	0.007356	0.018629	0.016274	0.027679	0.02275	0.037932	0.039843	0.059018	0.043739	0.087171	0.040259	0.051312	0.044239	0.083701	0.027912	0.096065	0.010029	0.130571	0.089765	0.04584	0.050174	0.108516	0.087286	0.07893	0.151134	0.023971
20.1667	-0.004	0.0224	0.011134	0.032531	0.036148	0.01259	0.029867	0.026887	-0.00382	0.025097	0.052246	0.011193	0.014298	0.103409	0.109444	0.051062	0.087004	0.041334	0.057239	0.063841	0.138245	0.075716	0.055903	0.032708	0.057866	0.100396	0.032949	0.048851	0.04158	0.046541	0.0485	0.05364	0.141812	0.089103	0.032509	0.044427
20.3333	0.006312	0.017171	0.019991	0.04708	0.038165	0.059039	-0.00433	0.012604	0.001177	0.039364	0.001515	0.011397	0.048057	0.068111	0.023393	0.077076	0.083931	0.045558	0.002441	0.043994	0.057033	0.049932	0.053433	0.03569	0.077917	0.093925	0.066414	0.052475	0.03549	0.044424	0.04773	0.040443	0.079009	0.08394	0.168858	0.015876
20.5	0.008927	0.02434	0.017453	0.021171	-0.00352	0.010673	-0.00298	0.01434	0.015622	0.040846	0.017377	0.011076	0.033985	0.020953	0.119797	0.070909	0.044428	0.01555	0.056716	0.010778	0.031283	0.040758	0.044641	0.099767	0.027402	0.097344	0.021988	0.078918	0.065173	0.025573	0.038344	0.048981	0.097669	0.085231	0.051222	0.038899
20.6667	0.055963	0.022856	0.025762	0.020403	0.02877	0.044114	0.02191	0.007893	0.000866	0.017792	0.003717	0.012752	0.009164	0.062533	0.035267	0.035407	0.071314	0.076433	0.04145	0.024588	0.062252	0.076412	0.01052	0.058919	0.024688	0.123861	0.057828	0.059972	0.080402	0.053767	0.069403	0.019195	0.085603	0.088478	0.087653	0.040477
20.8333	-0.00341	0.027372	0.016429	0.069813	0.007895	0.0195	0.157883	0.03612	0.005605	0.032295	0.043621	0.019962	0.042767	0.075467	0.042604	0.019535	0.042476	0.031921	0.053828	0.030349	0.106674	0.063791	0.037037	0.029814	0.015722	0.069377	0.053826	0.054111	0.066885	0.017812	0.049138	0.043697	0.087649	0.077189	0.067768	0.029403
21	-0.00389	0.023819	0.06354	0.049132	0.01531	0.02518	0.023909	0.00538	0.030575	0.02619	0.05704	0.017664	0.024792	0.060892	0.037932	0.080027	0.079149	0.039491	0.034261	0.09027	0.034955	0.071602	0.049594	0.043512	0.057768	0.071187	0.057304	0.058947	0.093089	0.012681	0.019861	0.057826	0.074318	0.119146	0.073039	0.039705
21.1667	0.086949	0.089744	0.012559	0.023563	0.04608	0.030128	0.01819	0.010964	0.0535	0.006466	0.011156	0.012179	0.064343	0.06335	0.058871	0.039388	0.057594	0.042403	-0.00376	0.051751	0.027486	0.058342	0.046477	0.073954	0.049345	0.064217	0.017271	0.072059	0.017885	0.08228	0.045197	0.147716	0.05343	0.052308	0.09573	0.028484
21.3333	0.058302	0.017953	0.020262	0.012279	0.025462	0.009426	0.036669	0.022244	0.023143	0.005626	0.041903	0.030494	0.044613	0.066158	0.08812	0.059078	0.066834	0.042238	0.067971	0.045683	0.015416	0.065058	0.03419	-0.00263	0.08352	0.06405	0.017592	0.064062	0.069308	0.006886	0.042321	0.047981	0.093221	0.070274	0.065262	0.027056
21.5	0.014906	-0.00355	0.000239	0.055956	0.001327	0.014896	0.048882	0.007639	0.011847	0.026443	0.041966	0.039145	0.024567	0.052985	0.061966	0.122798	0.033251	0.025981	0.084788	0.057982	0.078348	0.047594	0.025109	0.064726	0.024881	0.088701	0.021248	0.043382	0.049851	0.006697	0.018751	0.041336	0.086419	0.060416	0.022973	0.026865
21.6667	0.010261	-0.00257	-0.00133	0.00693	0.023734	0.013129	0.011064	0.013773	0.006839	0.049025	0.020682	0.031778	0.018149	0.026224	0.066318	0.079096	0.081891	0.066901	0.088474	0.059736	0.035816	0.038788	0.018749	0.06181	0.017475	0.079458	0.056627	0.055196	0.058416	0.05022	0.048087	0.013453	0.112776	0.05479	0.019032	0.026237
21.8333	0.022528	0.025283	0.006064	0.012813	0.017038	0.008297	0.022477	0.003582	0.039531	0.009139	0.015425	0.008081	0.00436	0.033601	0.098865	0.037037	0.180419	0.083753	0.011235	0.024256	0.030128	0.030826	0.05984	0.1021	0.038833	0.073344	0.038826	0.040891	0.059433	0.047593	0.051181	0.044191	0.062616	0.055833	0.097882	0.024432
22	-0.00441	0.042119	0.007755	0.022035	0.017089	0.026716	0.027328	0.0297	0.031312	0.011552	0.021507	0.009543	0.057434	0.041147	0.065841	0.017631	0.057112	0.057043	0.065839	0.014966	0.04129	0.017052	0.051854	0.056351	0.048177	0.040079	0.040941	0.045055	0.013369	0.024282	0.049188	0.033317	0.062259	0.038864	0.047736	0.021776
22.1667	0.020256	0.026863	0.015451	0.010731	0.023962	0.076217	0.010076	0.010557	0.012121	0.008293	0.01852	0.0158	0.028308	0.036308	0.027506	0.051952	0.040592	0.062984	0.042389	0.039803	0.066947	0.031691	0.051459	0.030705	0.030912	0.037167	0.011294	0.039883	0.036609	0.031164	0.022969	0.0492	0.06394	0.03193	0.020243	0.014927
22.3333	0.032823	-0.00246	0.00135	0.049122	-0.00322	0.027545	0.046387	0.02751	0.007966	0.021888	0.006114	0.02301	0.026257	0.02911	0.024628	0.055503	0.072324	0.014569	0.030056	0.040767	0.033842	0.025995	0.07388	0.021724	0.002614	0.054197	0.010307	0.02504	0.044613	0.038792	0.022414	0.044284	0.091069	0.042788	0.015375	0.038334
22.5	0.012535	0.03268	0.011002	0.034248	0.036996	-0.00386	-0.00464	0.009154	0.010195	0.0641	0.037122	0.023181	0.003811	0.047855	0.050201	0.089866	0.090554	0.021775	0.03073	0.052163	0.038137	0.036288	0.060916	0.043389	0.050721	0.030817	0.003462	0.029891	0.057984	0.009997	0.041147	0.040123	0.084093	0.041405	0.076364	0.027441
22.6667	0.000899	-0.00337	0.018935	0.006006	0.027662	0.066351	0.028319	0.02016	0.007332	0.036307	0.02778	0.030263	0.017576	0.02823	0.024823	0.022431	0.032588	0.041912	0.036032	0.050692	0.055752	0.013724	0.009761	0.087093	-0.00339	0.00999	0.025514	0.009159	0.024218	0.029306	0.010304	0.023942	0.099323	0.04892	0.107128	0.026866
22.8333	0.01528	0.003956	0.012405	-0.00235	0.008178	0.063484	0.021547	0.027091	0.00532	0.038641	0.017512	0.01323	0.02569	0.021326	0.071414	0.041151	0.066269	0.02707	0.046974	0.051372	0.016959	0.050531	0.031255	0.065142	0.039457	0.007636	0.011845	0.071541	0.046854	0.040278	0.021194	0.039628	0.041513	0.067511	0.066885	0.030031
23	-0.00346	0.030438	0.04194	0.009737	0.014752	-0.0013	0.054324	0.013771	0.024214	0.031216	0.023647	0.014026	0.011491	0.008297	0.046192	-0.00393	0.030721	0.066938	-0.00363	0.027372	0.068603	0.053027	0.030511	0.089398	0.015247	0.050135	0.056869	0.003921	0.038255	0.020622	0.030776	0.011446	0.068896	0.005458	0.109563	0.006831
23.1667	0.005932	0.004482	0.02049	0.010874	0.043061	0.014085	0.067865	0.007851	0.044121	0.023635	0.022304	0.030235	0.046207	0.054848	0.013908	0.038363	0.025276	0.004362	0.001478	0.021123	0.037101	0.04108	0.026137	0.009104	0.061212	0.034891	0.052009	0.011526	0.033318	0.010107	0.039537	0.035209	0.075061	0.063372	0.01216	0.022857
23.3333	0.008282	-0.0024	0.01265	-0.00153	0.054257	0.066925	0.03293	0.011456	0.036309	0.032677	-0.00297	0.017144	0.002591	0.035406	0.04045	0.04024	0.031414	0.102895	-0.00403	0.013869	0.013908	0.021129	0.05045	0.078668	0.027643	0.078781	0.0459	0.031122	0.040126	0.024521	0.043573	0.005735	0.085779	0.011339	0.07068	0.022476
23.5	0.003808	0.031314	0.012774	0.027529	0.001588	0.036497	0.015232	0.043461	0.027715	0.009212	0.006943	0.010931	0.038479	0.035117	0.059477	0.009934	0.034891	0.012364	0.0218	0.011467	0.017508	0.075171	0.038382	0.026058	0.023259	0.043348	0.06803	0.039042	0.048773	-8.1e-05	0.025385	0.032177	0.077178	0.059697	0.015558	0.021297
23.6667	-0.00375	0.001382	0.00081	0.009886	-0.00459	0.034139	0.017534	0.027289	0.002468	0.015662	0.011695	0.017777	0.044384	0.029192	0.022411	0.036333	0.034204	0.003046	0.014145	0.05458	0.029929	0.021114	0.083423	0.073065	0.052404	0.030728	0.024065	0.00946	0.04459	0.022856	0.019521	0.060782	0.055748	0.025907	0.079218	0.032499
23.8333	0.034778	0.004245	0.027726	0.018684	-0.00193	0.045222	0.048035	0.008137	0.043831	0.011628	0.005922	0.003917	0.024349	0.075858	0.059629	0.106209	0.033175	0.041071	0.020568	0.053531	0.040664	0.052962	0.046536	0.057411	0.075456	0.037703	0.043962	0.018455	0.030519	0.022832	0.038931	0.006427	0.04197	0.026111	0.019207	-0.00044
24	0.01848	0.007515	0.0058	0.027341	0.02981	0.052636	0.081085	0.003368	0.029205	0.00849	-0.00365	0.01876	0.034278	0.020082	0.028173	0.052195	0.029178	0.069686	0.032412	0.025376	0.052833	0.029463	0.007069	0.032244	0.027806	0.040667	0.038343	0.02775	0.007559	0.011597	0.020024	0.030067	0.041457	0.027982	0.095132	0.017847
24.1667	0.02174	0.010226	0.009674	0.004913	0.028949	0.042165	0.075012	0.027874	-0.00315	0.020626	0.011966	0.022317	0.026692	0.014426	0.025032	0.024677	0.017967	0.002717	0.013136	0.019629	0.023517	0.028547	0.047366	0.060724	0.00017	0.021598	0.014006	0.027499	0.021841	0.014649	0.028404	0.049232	0.069273	0.037778	0.126724	0.007081
24.3333	0.061021	0.02762	0.018896	0.006652	0.022391	0.058814	0.035277	0.013425	0.006003	0.014416	0.001407	0.025141	0.015735	0.022672	0.031117	0.105639	0.020512	0.03063	0.027229	0.005075	0.057827	0.027391	0.027738	0.01451	0.069341	0.026737	0.017659	0.044389	0.059846	0.003733	0.03208	0.037616	0.018124	0.027827	0.092414	0.003556
24.5	0.007352	0.114508	0.001257	0.002924	0.032576	0.025917	0.005598	0.013736	0.020513	0.033951	0.004701	0.010688	0.011429	0.031115	0.120138	0.02059	0.038003	0.046364	0.025878	0.024908	0.071832	0.056577	0.056451	0.048501	0.023351	0.062083	0.057063	0.007395	0.043073	0.017493	0.017777	0.016437	0.029757	-0.00014	0.011877	0.035982
24.6667	0.022226	0.013524	0.003004	0.029377	0.032217	-0.00324	0.025734	0.004672	0.070341	0.065985	0.002325	0.013754	0.003842	0.055697	0.018959	0.013106	-0.00181	0.030264	0.024513	0.019223	0.038833	0.023437	0.034458	0.004192	0.085887	0.064738	0.01543	0.0315	0.022716	0.007358	0.025208	0.032445	0.029413	0.001265	0.059512	0.005513
24.8333	0.008743	0.051994	0.013252	0.004299	0.016722	0.049819	0.004466	0.02081	0.051028	0.026715	0.039496	0.04106	0.044114	0.0205	0.023847	0.023941	0.010887	0.068718	0.114465	0.061034	-0.00274	0.032596	0.043909	0.071846	0.037365	0.084338	0.025622	0.017822	0.036301	0.020046	0.011195	0.032997	0.04092	0.029861	0.032364	0.019983
25	0.01154	0.019412	0.024239	0.016453	0.063474	0.019904	-0.00122	0.011712	-0.0036	0.019206	0.015106	0.030715	0.018382	0.020016	0.015175	0.017267	0.027474	0.063837	0.006875	0.057587	0.065808	0.042428	0.018168	0.063947	0.022767	0.02828	0.12945	0.02008	0.043849	0.038487	0.030107	0.032983	0.058446	0.007296	0.029188	0.022873
25.1667	0.032702	0.019425	-0.00157	0.019237	0.025544	0.01174	0.007568	0.024898	-0.00349	0.03045	0.026669	0.001756	0.033922	0.02994	0.014948	0.049366	0.052963	0.007811	0.042319	0.062662	0.050186	0.027415	0.015364	0.097656	0.024834	0.043227	0.049803	0.033987	0.023372	0.02303	0.032632	0.047309	0.067777	0.00755	0.036596	0.018548
25.3333	0.028755	0.020179	0.015962	0.038646	0.033395	0.043487	0.026755	0.016452	0.019068	0.047959	0.012807	0.013146	0.009037	0.010964	-0.00176	0.046618	0.021827	0.025276	-0.00335	-0.00211	0.041006	0.024806	0.035542	0.061145	-0.00305	-0.00243	0.024593	0.048131	0.026516	0.011813	0.017889	0.034746	0.033825	0.005333	0.014536	-0.00139
25.5	-0.00287	0.025207	0.017219	0.050158	0.03656	-0.00517	0.014856	0.013051	0.017712	0.009735	0.016366	0.061551	0.018134	0.015148	0.045715	0.014005	0.03604	0.013422	0.027988	0.025282	0.049133	0.017532	0.024683	0.030937	0.081529	0.033273	0.033433	0.029958	0.031029	0.022838	0.026056	0.02676	0.05494	0.020181	0.034651	-0.00117
25.6667	0.036298	0.040594	0.020449	0.022511	0.032499	0.014935	0.033142	0.015999	0.018547	0.019424	0.005091	0.021028	0.023658	0.034221	0.130779	0.009683	0.053914	0.005252	0.021828	0.018933	0.009095	0.033544	0.023318	0.046836	0.008904	0.012733	0.059705	0.040197	0.044722	0.011874	0.025224	0.006128	0.033176	0.030352	0.093928	0.009815
25.8333	0.022474	0.035198	0.0166	0.042819	0.016745	0.049652	0.082513	0.002064	0.02127	0.011944	0.020568	0.005141	0.002331	0.022447	0.057757	0.050283	0.024411	-0.0036	0.026614	0.024451	0.011425	0.043422	0.027157	0.060503	0.092405	0.052445	0.032512	0.009323	0.022625	0.00792	0.036273	0.014213	0.098819	0.024321	-0.00583	0.011925
26	0.025798	0.093776	0.004741	0.019218	0.064934	0.050028	0.01503	0.022667	0.019423	0.03462	-0.00342	0.004471	0.015509	0.02899	0.031111	0.020663	0.030263	0.040943	0.032398	0.012257	0.056795	0.021971	0.036179	0.058374	0.031955	0.02031	0.021928	0.019277	0.024985	0.014423	0.025483	0.026536	0.009774	0.02134	0.026944	0.034276
26.1667	0.02513	0.039397	0.01394	0.019031	-0.00469	0.035348	0.037021	0.010455	0.012992	0.006491	0.033647	0.018487	0.007956	0.033418	0.04766	0.028466	0.053141	0.042847	-0.00394	-0.00254	0.026413	0.026728	0.00791	0.044396	0.064746	0.002781	0.032911	0.007773	0.046014	0.020633	0.022336	0.022017	0.068277	0.053129	0.045581	0.014449
26.3333	0.004912	0.013959	0.023728	0.007777	0.010836	0.011227	0.016146	0.022408	-0.00355	0.006748	-0.00374	0.033923	0.027732	0.042306	0.013068	0.01864	0.026174	0.011438	0.020509	0.024297	-0.00087	0.033355	0.018147	0.005056	0.029286	0.084088	0.015639	0.01047	0.016123	0.003085	0.015149	0.011759	0.024908	0.027891	0.026745	0.010837
26.5	-0.00432	-0.00329	0.006038	0.00818	0.007809	0.020758	-0.0016	0.024019	0.018578	0.012822	-0.00238	-0.00179	0.016004	0.05529	0.058126	0.024708	0.043441	0.042957	0.019595	0.040559	0.047153	0.041005	0.010022	0.044067	0.050315	0.016518	0.070071	0.012709	0.034672	0.002717	0.006164	0.015278	0.049496	0.031124	-0.00583	0.017879
26.6667	0.024853	0.006752	-0.00152	0.015372	-0.00422	0.052107	-0.00405	0.026851	0.013591	0.019197	0.02193	0.003262	0.020576	0.050055	0.030757	0.017225	0.041558	0.021412	0.032853	0.029932	0.049262	0.011461	0.040375	0.006127	0.044223	0.042925	0.007626	0.016264	0.030825	0.008281	0.007755	0.013771	0.05885	0.015071	0.013698	0.004223
26.8333	0.006585	0.044515	0.035291	0.0002	0.002507	0.030279	0.023894	0.008431	0.024332	0.050631	0.018941	0.012917	0.024818	0.034027	-0.00208	0.019612	0.025298	0.016464	0.03908	0.014297	0.04139	0.037683	0.030508	0.030625	0.032371	0.026687	0.029197	0.021274	0.029898	0.007929	0.022385	0.012862	0.010066	0.005474	0.04279	0.032945
27	0.025373	-0.00335	0.019365	-0.00248	0.015121	0.028123	0.013458	0.023972	-0.00366	0.02514	0.020018	0.018439	0.024629	0.030391	0.049223	0.002231	0.038766	0.022821	0.030358	0.016801	0.046285	0.010159	0.018581	0.057113	0.014004	0.04673	-0.00046	0.032258	0.015912	0.045117	0.002696	0.030955	0.037889	0.014034	0.035419	0.012848
27.1667	0.00356	0.007399	0.020608	0.012427	0.02661	0.124605	0.033225	0.039015	0.012017	0.010704	0.046447	0.015271	0.009195	0.007676	0.014804	0.019481	0.072237	0.036733	0.00582	0.013677	0.088942	0.017309	0.038626	0.072696	0.00433	0.016922	0.030338	0.056795	0.019669	0.029032	0.015748	0.003526	0.002689	0.03229	0.017463	0.009819
27.3333	0.014117	0.033756	0.016579	0.033554	-0.00088	-0.00467	-0.00461	0.026266	0.018326	0.015036	0.028901	-0.00025	0.038023	0.028056	0.036276	0.016806	0.002085	0.056962	0.065187	-0.00145	0.019696	0.033596	0.007186	0.011524	0.012534	-0.00117	0.052428	0.028818	0.017867	0.010448	0.008814	0.028838	0.009459	0.020788	0.030603	0.047847
27.5	0.021789	0.009902	0.004206	0.03377	0.067141	0.069235	0.016993	0.016568	-0.00231	0.018366	-0.00106	0.036394	0.021411	0.018913	0.023276	0.023908	0.046152	0.024773	0.023205	0.021621	0.012234	0.016677	0.032012	0.021854	0.021352	0.044476	0.03355	0.029335	0.025225	0.020387	0.015442	0.016992	0.019149	0.024325	0.008143	0.027409
27.6667	0.012597	0.09132	0.004441	0.018791	0.036383	0.00759	0.012643	0.007671	0.033423	0.010117	0.003711	0.00956	0.024296	0.057306	0.014644	-0.00184	0.004367	0.003263	0.026258	0.012278	0.010406	0.012264	0.001566	0.050017	0.062793	0.039664	0.021909	0.012828	0.011114	0.028916	0.019809	0.011388	0.022686	0.027071	0.044516	0.028067
27.8333	0.169249	0.014522	0.011888	0.029234	0.024189	0.036697	0.01231	0.022815	0.03507	0.013716	0.01445	0.022596	0.012504	0.024105	0.007343	0.007246	0.017729	0.059589	0.039167	0.007704	0.033493	0.085925	0.015493	0.016235	0.00589	0.005347	0.023191	0.022426	0.06528	0.010936	0.000892	0.015773	0.030033	0.008309	0.050537	0.005289
28	0.006274	0.001217	0.026889	0.008027	-0.00157	0.02698	0.015664	0.010584	0.016562	0.014405	0.009614	0.011071	0.02337	0.011895	0.02571	0.002198	0.008142	-0.00321	-0.00386	0.022106	0.037542	0.011648	0.014469	0.018615	0.035554	0.010025	0.032573	0.025388	0.002693	0.027106	0.007303	0.007657	0.008568	0.022894	0.057494	0.005006
28.1667	0.040329	0.015317	0.020056	-0.0023	0.04387	0.046793	0.008548	0.009051	0.010554	0.034284	0.020286	0.028493	0.036135	0.030165	0.016941	0.045467	0.039404	0.012081	0.03186	0.019173	0.010885	0.007309	0.018044	0.008895	-0.00393	0.01774	-0.00331	0.035284	0.025701	0.014694	0.014794	0.000766	0.011423	0.009465	0.106667	0.007167
28.3333	-0.00181	0.007227	0.011838	0.002488	0.023929	0.011079	0.037684	0.006779	0.062886	0.040664	0.009238	0.010217	0.006555	0.016584	0.014899	0.019243	0.02301	0.007382	0.024258	0.003133	0.04682	0.01887	0.054747	0.020276	-0.00378	0.00747	0.004336	0.003417	0.041944	0.00659	0.026753	0.020486	0.007672	0.016841	0.018937	0.005871
28.5	0.039951	0.01547	0.005383	0.031563	-0.00417	0.01699	0.015793	0.013026	0.020773	0.03072	0.029205	0.007576	0.024097	0.013054	-0.00167	0.08942	0.021988	0.012432	0.020568	0.020788	0.019241	0.010087	0.01015	0.044507	0.011778	0.048424	0.029191	0.019148	0.03184	0.002339	0.035215	0.011844	0.019223	0.049	0.055251	0.008987
28.6667	0.007317	0.028216	0.01355	-0.00214	0.016056	0.076991	-0.00429	0.012529	0.021109	0.00848	0.044932	0.002714	0.037392	0.092829	0.036296	0.043487	0.029341	0.018563	0.014732	0.018571	0.020893	0.062279	0.007475	0.018033	0.030209	0.024861	0.050654	0.040082	0.010202	0.0134	0.011119	0.048263	-0.00189	0.03818	0.030667	0.01057
28.8333	0.048416	0.023036	0.007392	0.017856	-0.00423	0.030369	0.00851	0.013917	0.014433	0.016584	0.01878	0.002166	0.014553	0.055632	0.023189	0.031463	0.019623	0.009876	0.011285	0.100468	0.010949	0.014765	0.008591	0.005689	0.036709	-0.00319	0.005488	0.078522	0.008142	0.033743	0.037988	0.005532	0.017541	0.026329	0.037288	0.006389
29	-0.00431	0.022158	0.027421	0.014174	0.010109	0.078017	0.009791	0.010744	0.026917	0.042703	0.035361	0.023679	0.013145	0.020304	0.004121	0.142913	0.022642	0.030003	0.017973	0.007335	0.011727	0.011948	0.03072	0.071742	0.011891	0.029144	0.050646	0.025684	0.026087	0.017498	0.029557	0.013565	0.012523	0.030342	0.007782	0.005304
29.1667	-0.00427	0.007886	0.007092	0.018952	0.001386	0.025431	0.026843	0.016348	0.032688	0.028499	0.01322	0.009771	0.042512	0.019189	0.056581	0.030723	0.0341	0.038684	0.025148	0.007364	0.019562	0.033585	0.021918	0.072173	0.016414	0.026431	0.019934	0.002568	0.009856	0.037088	0.021834	0.010228	0.015262	0.009456	0.012381	0.019805
29.3333	-0.00426	0.043972	0.048684	0.014661	-0.00434	-0.00387	0.009599	0.02184	0.002935	0.025404	0.045181	0.02638	0.02782	0.003514	0.048666	0.026907	0.025078	0.006421	0.049084	0.006555	-0.00322	0.050795	0.012303	0.043286	0.015425	0.020098	0.039995	0.005505	0.02503	0.035717	0.005104	0.040723	0.035984	-0.00071	0.101878	0.006133
29.5	0.004342	0.018411	0.015415	0.050419	0.02106	0.054586	0.013594	0.030319	0.022543	0.019652	0.02138	0.015623	0.013932	0.006259	0.025805	0.05351	0.015252	0.01019	-0.00379	0.0069	0.057992	0.010758	0.036242	0.040231	0.02145	0.006167	-0.0042	0.051052	0.022007	0.013681	0.014502	0.022881	0.007701	0.014192	0.074984	0.00511
29.6667	0.01655	0.036441	0.008602	0.003812	0.011043	0.035177	0.025793	0.014801	0.053946	0.004498	0.007374	0.03409	0.004575	0.030618	0.018545	0.077888	0.013768	0.032732	-0.00238	0.009697	0.010334	0.009509	0.021272	0.020243	0.005136	0.01584	0.01269	0.021301	0.033192	0.007317	0.010279	0.031114	0.030298	0.023634	0.034138	0.002994
29.8333	-0.00461	0.028585	0.02892	0.031656	0.02998	0.111056	-0.00357	0.031825	0.016211	0.045307	0.062673	0.015427	0.021727	0.043976	0.005397	0.004708	0.01568	0.014273	0.057349	-0.0019	-0.00182	-0.00127	0.025163	0.019443	0.014381	0.019707	0.018403	0.017406	0.029859	0.011266	0.021868	0.028939	0.021014	0.02643	0.001701	0.005676
30	0.001915	0.062375	0.029723	0.005075	0.011877	0.085376	-0.0047	0.034239	0.036299	0.036202	0.052162	0.024201	0.012695	0.023649	0.055774	0.037935	-0.00139	0.040992	0.00621	0.036922	0.002418	0.033232	0.016943	0.01295	0.022521	0.016484	0.07796	0.012647	0.024524	0.017151	0.004074	0.033267	0.054302	0.007878	0.02201	-0.00067

[truncated: 7 more sheets: Fig 4C, Fig 4E, Fig 4F, Fig 5, S Fig 2, S Fig 3, S Fig 5]
